# Supplementary material for: Neurexophilin 4 is a prognostic biomarker correlated with immune infiltration in bladder cancer
Source: Bioengineered. 2022 Jun 26;13(5):13986–99. doi: 10.1080/21655979.2022.2085284 (PMC9276049; doi:10.1080/21655979.2022.2085284)
Supplement: Supplemental Material [file KBIE_A_2085284_SM5479.zip]

Archive with 11 entries (10 files):
- supplementary/
- supplementary/Editing Certificate.pdf
- supplementary/Figure S1.tif
- supplementary/Figure S2.tif
- supplementary/Figure S3.tif
- supplementary/Figure S4.tif
- supplementary/Table S1.docx
- supplementary/Table S2.docx
- supplementary/Table S3.docx
- supplementary/Table S4.xls
- supplementary/Table S5.xls
