# Supplementary material for: Neurexophilin 4 is a prognostic biomarker correlated with immune infiltration in bladder cancer
Source: Bioengineered. 2022 Jun 26;13(5):13986–99. doi: 10.1080/21655979.2022.2085284 (PMC9276049; doi:10.1080/21655979.2022.2085284)
Supplement: Supplemental Material [file KBIE_A_2085284_SM5479.zip › supplementary/Table S4.xls]

## Sheet: Sheet1
Table S4: Correlation analysis of NXPH4 in TCGA-BLCA.
	Gene	correlation	pvalue
NXPH4	TRIP10	0.126037	0.0145944
NXPH4	TIPRL	0.214587	2.78333e-05
NXPH4	SERTAD4-AS1	-0.165143	0.00133031
NXPH4	SUSD6	-0.170773	0.000898938
NXPH4	MFSD4B	0.0268186	0.604668
NXPH4	MSC	-0.0951824	0.0655881
NXPH4	SRD5A1	0.186578	0.0002802
NXPH4	AP5M1	0.189729	0.000219499
NXPH4	TMCO6	0.10477	0.0425947
NXPH4	PHLDA3	-0.0603771	0.243469
NXPH4	PPM1G	0.263334	2.29107e-07
NXPH4	POLK	-0.153843	0.00281723
NXPH4	VPS51	0.00114148	0.982423
NXPH4	NAMPT	-0.0620162	0.230885
NXPH4	BHLHA15	0.00835154	0.871944
NXPH4	CDK17	-0.226762	9.23017e-06
NXPH4	SLC6A8	0.278693	4.06601e-08
NXPH4	VPS37D	0.267863	1.39149e-07
NXPH4	ERCC6L	0.28161	2.89259e-08
NXPH4	MEX3A	0.224466	1.142e-05
NXPH4	RNVU1-32	0.0162366	0.753984
NXPH4	PERP	0.186818	0.000275078
NXPH4	SIKE1	0.117879	0.0224267
NXPH4	TAF9B	-0.00214301	0.967008
NXPH4	ARHGAP12	-0.161925	0.0016553
NXPH4	PNPT1	0.186534	0.000281143
NXPH4	SH2B2	0.0941953	0.0684479
NXPH4	RCN3	0.121395	0.0186899
NXPH4	RHOBTB3	-0.0666784	0.197626
NXPH4	TADA2A	0.05031	0.331244
NXPH4	VPS9D1	-0.030163	0.560374
NXPH4	CEMIP2	-0.0649681	0.209396
NXPH4	LCORL	0.0836388	0.10586
NXPH4	UACA	-0.102577	0.047145
NXPH4	LINC00265	-0.195252	0.000141744
NXPH4	PLPP6	-0.0591068	0.253547
NXPH4	PRMT7	0.175874	0.000623626
NXPH4	DDRGK1	0.110501	0.0324152
NXPH4	OSTC	0.249917	9.51258e-07
NXPH4	REL	-0.228171	8.09043e-06
NXPH4	PAFAH1B2	0.214168	2.88807e-05
NXPH4	USP43	0.243154	1.89188e-06
NXPH4	TXNRD3	0.088463	0.0871336
NXPH4	NLRC3	-0.239171	2.81015e-06
NXPH4	ZBTB44	0.11364	0.0277776
NXPH4	ODF3B	-0.132135	0.0104224
NXPH4	ZNF2	0.140085	0.00658598
NXPH4	MTR	-0.0912432	0.077614
NXPH4	CHST2	-0.135945	0.00838847
NXPH4	PRR14L	0.0431608	0.404617
NXPH4	RDH13	0.0769051	0.137149
NXPH4	TPRA1	0.119828	0.0202821
NXPH4	SAPCD2	0.336323	2.27948e-11
NXPH4	C4orf46	0.281626	2.88712e-08
NXPH4	IRS2	-0.0449023	0.385907
NXPH4	EIF2AK3	-0.103695	0.0447761
NXPH4	HELZ2	-0.113845	0.0274949
NXPH4	ADNP-AS1	-0.0320557	0.53602
NXPH4	PHLDB2	-0.160944	0.00176799
NXPH4	SLF1	0.0890239	0.085141
NXPH4	HSP90AB1	0.20936	4.38723e-05
NXPH4	INTS6L	-0.10766	0.037166
NXPH4	ACBD5	0.00515343	0.92077
NXPH4	TECPR2	-0.130771	0.0112508
NXPH4	PRKACB	-0.238829	2.90654e-06
NXPH4	SNORD46	0.138677	0.00715582
NXPH4	GLOD5	0.0217487	0.674628
NXPH4	ZNF518B	-0.148787	0.00388038
NXPH4	KIF24	0.222918	1.31665e-05
NXPH4	RAB25	0.0831724	0.107827
NXPH4	INHA	0.135607	0.00855328
NXPH4	FERMT3	-0.0993138	0.0546643
NXPH4	MUCL3	-0.145604	0.00472411
NXPH4	CCDC88A	-0.127775	0.0132769
NXPH4	SNRPD3	0.244483	1.6554e-06
NXPH4	CLCN3	-0.0826298	0.110152
NXPH4	MBTPS1	0.0184489	0.721767
NXPH4	CNPY3	0.0892089	0.0844921
NXPH4	KIF18A	0.321687	1.78259e-10
NXPH4	UFSP1	0.052482	0.310766
NXPH4	LPAR5	0.0619552	0.231345
NXPH4	LAMTOR4	0.110358	0.0326413
NXPH4	TCF20	0.0246127	0.634713
NXPH4	HS3ST1	-0.152672	0.00303661
NXPH4	PHF5A	0.250637	8.83112e-07
NXPH4	BCL2L15	-0.203265	7.35368e-05
NXPH4	DNAJC13	-0.213245	3.13165e-05
NXPH4	RPS15AP38	0.0765788	0.138829
NXPH4	GCA	-0.0336911	0.515413
NXPH4	MINPP1	0.181418	0.000414386
NXPH4	USP2	-0.0535323	0.301169
NXPH4	MIOS	-0.0174662	0.73602
NXPH4	TMCC1	-0.129094	0.0123488
NXPH4	TSPAN18	-0.138391	0.00727675
NXPH4	KRT6B	0.00763136	0.882904
NXPH4	TK1	0.281259	3.01401e-08
NXPH4	HPS4	0.0274573	0.596089
NXPH4	DHPS	0.188116	0.000248844
NXPH4	WDR81	-0.0646894	0.211361
NXPH4	CXCR2P1	-0.0616954	0.233311
NXPH4	PFKFB2	0.121894	0.0182058
NXPH4	ATOH1	-0.0555812	0.283019
NXPH4	LYZ	-0.318614	2.70777e-10
NXPH4	GBA3	-0.0913491	0.0772689
NXPH4	STXBP1	0.0882452	0.0879177
NXPH4	TXNDC16	0.0693862	0.179989
NXPH4	DDX60L	-0.262556	2.49367e-07
NXPH4	TM9SF1	-0.0264253	0.609978
NXPH4	7SK	0.0369225	0.475934
NXPH4	ARL15	-0.129927	0.011792
NXPH4	TRIM35	0.0247775	0.632447
NXPH4	ELF1	-0.189842	0.00021757
NXPH4	RPLP0	0.238337	3.0503e-06
NXPH4	PDE7A	-0.0215826	0.676972
NXPH4	LINC00623	0.0056568	0.913061
NXPH4	SNRNP200	0.144792	0.00496415
NXPH4	NTAN1	-0.0417417	0.420255
NXPH4	NSL1	0.25602	5.02783e-07
NXPH4	TNIP2	0.163777	0.00146029
NXPH4	STK32C	0.288874	1.21756e-08
NXPH4	WAS	-0.163438	0.00149437
NXPH4	SNX20	-0.206129	5.78011e-05
NXPH4	ABI2	-0.0423907	0.41306
NXPH4	PROC	0.0265472	0.608331
NXPH4	LUC7L2	0.0877093	0.0898702
NXPH4	OSCP1	-0.0748574	0.147954
NXPH4	PAX9	0.186365	0.000284814
NXPH4	PRCP	-0.0470597	0.363472
NXPH4	HYLS1	0.235146	4.16278e-06
NXPH4	CNST	-0.16507	0.00133693
NXPH4	MTCO2P2	-0.0216378	0.676193
NXPH4	ZNF24	0.0911869	0.0777982
NXPH4	ZNF181	-0.0407256	0.431667
NXPH4	DOK4	0.0239972	0.643207
NXPH4	VAT1L	-0.234026	4.63825e-06
NXPH4	TNFAIP3	-0.22854	7.81503e-06
NXPH4	SYT1	0.0386966	0.454983
NXPH4	POLL	0.0406433	0.432599
NXPH4	METTL5	0.134463	0.00913338
NXPH4	CSNK1G3	-0.0261858	0.613222
NXPH4	ALDH1B1	-0.0446564	0.388517
NXPH4	SLC25A37	-0.017555	0.734729
NXPH4	DUSP19	-0.295065	5.71025e-09
NXPH4	DTX2P1	-0.128281	0.0129135
NXPH4	PROSER2	-0.0961091	0.0629935
NXPH4	FAM174A	0.132495	0.0102136
NXPH4	MOB1B	0.0880305	0.0886957
NXPH4	RPS4XP3	0.10448	0.0431736
NXPH4	PI4K2A	-0.032312	0.532764
NXPH4	MGAT5	-0.156913	0.00230865
NXPH4	ACTL8	0.158773	0.00204274
NXPH4	ADAMTS9	-0.183816	0.000345913
NXPH4	ZNF473	0.223952	1.19742e-05
NXPH4	JSRP1	-0.00954556	0.853828
NXPH4	RNF141	-0.0211923	0.682494
NXPH4	UQCRHL	0.155748	0.0024908
NXPH4	ZNF304	-0.0046082	0.92913
NXPH4	PTPRR	-0.0319072	0.537911
NXPH4	TLE1	-0.00745306	0.885621
NXPH4	KRAS	0.0555186	0.283562
NXPH4	ARHGAP11A	0.306855	1.28372e-09
NXPH4	MSRB1	0.156261	0.00240895
NXPH4	SNORD89	-0.139544	0.00679988
NXPH4	PGAP6	0.149672	0.00367144
NXPH4	RNA5SP111	-0.106203	0.0398254
NXPH4	GPR132	-0.177248	0.000564181
NXPH4	BBS2	0.0230441	0.656453
NXPH4	RPL30	0.135384	0.00866392
NXPH4	ZNF696	0.176705	0.000587016
NXPH4	REEP1	-0.119321	0.0208218
NXPH4	IL6R	-0.267841	1.3949e-07
NXPH4	ACSL4	-0.0169318	0.74381
NXPH4	TLR8	-0.13919	0.00694335
NXPH4	GSTO2	0.173408	0.000745162
NXPH4	RPP25L	0.277254	4.80281e-08
NXPH4	KIF2C	0.389178	5.21009e-15
NXPH4	RPS10P7	-0.0405889	0.433217
NXPH4	IRF9	-0.0508516	0.326058
NXPH4	SLC35A3	-0.017183	0.740145
NXPH4	RPAP2	0.11681	0.0236848
NXPH4	DCTN4	0.115788	0.0249434
NXPH4	FXYD5	0.113099	0.0285332
NXPH4	MYPOP	0.150981	0.0033809
NXPH4	TAF4	0.032693	0.527941
NXPH4	U2AF1L4	-0.0170923	0.741468
NXPH4	KIF15	0.245078	1.55892e-06
NXPH4	SLC22A3	-0.177094	0.00057058
NXPH4	RNU6-2	0.0736516	0.154611
NXPH4	IFITM3P2	0.0564744	0.275343
NXPH4	PLEKHA4	-0.17438	0.000694828
NXPH4	RECQL4	0.319212	2.49715e-10
NXPH4	ULK1	0.0597927	0.248071
NXPH4	HYAL2	0.00275505	0.957594
NXPH4	PDGFB	0.00416132	0.935987
NXPH4	SEC31A	-0.271251	9.52448e-08
NXPH4	BRCA1P1	-0.0495416	0.338691
NXPH4	MPV17L2	0.273963	7.00486e-08
NXPH4	NOP53	-0.00197461	0.9696
NXPH4	CNOT4	-0.0715782	0.166587
NXPH4	UBE2O	0.222241	1.40073e-05
NXPH4	RNF167	0.19758	0.000117452
NXPH4	NEUROG3	-0.0609928	0.238687
NXPH4	PARP14	-0.107695	0.0371044
NXPH4	BCAP31	0.204956	6.38194e-05
NXPH4	NSA2	0.0857649	0.0972485
NXPH4	CHEK2	0.290529	9.96144e-09
NXPH4	FBXO2	0.147115	0.004305
NXPH4	RN7SL600P	-0.26588	1.73302e-07
NXPH4	YBX1P10	0.157873	0.00216761
NXPH4	NT5C3B	0.0451456	0.383336
NXPH4	ARSK	0.0515217	0.319715
NXPH4	C11orf98	0.206303	5.6953e-05
NXPH4	RAB11B	-0.02272	0.660982
NXPH4	KRT15	-0.0166548	0.747858
NXPH4	TRIM27	0.24595	1.42724e-06
NXPH4	INPP5F	-0.0945671	0.0673589
NXPH4	HAGHL	0.25433	6.00865e-07
NXPH4	CSAD	-0.023757	0.646535
NXPH4	SLC26A3	-0.15582	0.00247925
NXPH4	RPN2	0.135028	0.00884265
NXPH4	TRIM15	0.0255758	0.621518
NXPH4	MAGEA1	0.233571	4.84548e-06
NXPH4	MROH1	0.00271419	0.958222
NXPH4	ARHGEF15	-0.24148	2.23608e-06
NXPH4	PIGF	0.0641033	0.215536
NXPH4	VTA1	0.316428	3.63509e-10
NXPH4	PDE3B	-0.159043	0.00200663
NXPH4	SNX16	0.0884349	0.0872346
NXPH4	SNHG11	0.0814537	0.115327
NXPH4	SRRT	0.25267	7.14912e-07
NXPH4	TEP1	-0.122946	0.017222
NXPH4	PLAUR	0.0138201	0.789666
NXPH4	TAGLN	-0.159784	0.00191026
NXPH4	ZNF714	0.0516918	0.318118
NXPH4	BCL7C	0.140464	0.00643947
NXPH4	LRRC19	-0.179829	0.00046646
NXPH4	TOMM70	0.115062	0.0258718
NXPH4	IGKV3D-11	-0.132791	0.010044
NXPH4	PSMA5	0.189304	0.000226911
NXPH4	FBXO4	-0.0856573	0.0976704
NXPH4	KAT6A	-0.0305632	0.55518
NXPH4	MIR3131	-0.0459053	0.375374
NXPH4	MRFAP1	0.195706	0.000136664
NXPH4	POLH	0.0609864	0.238737
NXPH4	FANCE	0.316321	3.6876e-10
NXPH4	ALDH1A3	-0.183016	0.000367499
NXPH4	ANOS1	0.0618465	0.232166
NXPH4	ZNF566	-0.07576	0.143114
NXPH4	LYSMD1	0.149232	0.00377418
NXPH4	ABLIM2	0.0237046	0.647262
NXPH4	TMEM47	-0.233806	4.73729e-06
NXPH4	TMEM185B	-0.0179117	0.729547
NXPH4	SPRR3	0.00826218	0.873302
NXPH4	IRAK4	-0.115678	0.0250814
NXPH4	PDZK1	-0.106454	0.0393554
NXPH4	CD79A	-0.221008	1.56705e-05
NXPH4	SHROOM3	-0.0663753	0.199676
NXPH4	CIAO2B	0.26571	1.76575e-07
NXPH4	SUCLA2	0.164643	0.00137658
NXPH4	CSRP1	-0.180922	0.000430016
NXPH4	ANAPC16	-0.0659925	0.202287
NXPH4	BLNK	-0.280478	3.30258e-08
NXPH4	ASH2L	0.042836	0.408165
NXPH4	S100PBP	-0.0161659	0.75502
NXPH4	EFNB1	-0.0175122	0.73535
NXPH4	RPL12	0.205283	6.20824e-05
NXPH4	STAG3L2	-0.0544402	0.293033
NXPH4	PPM1M	-0.0980401	0.057858
NXPH4	IGHD2-15	-0.119939	0.0201663
NXPH4	ZEB2	-0.277405	4.7201e-08
NXPH4	PAXIP1-DT	0.105576	0.0410178
NXPH4	SRSF1	0.246053	1.41243e-06
NXPH4	CENPH	0.244378	1.67312e-06
NXPH4	DNASE1	-0.0217179	0.675063
NXPH4	SNHG3	0.266351	1.64525e-07
NXPH4	EIF4A2	-0.0117594	0.82045
NXPH4	EBF1	-0.252327	7.40931e-07
NXPH4	BPGM	0.0199684	0.699916
NXPH4	FCSK	-0.0439098	0.396505
NXPH4	TMEM81	0.341	1.15401e-11
NXPH4	ARNTL	-0.126116	0.0145317
NXPH4	SLC46A1	-0.0429986	0.406387
NXPH4	ULK3	0.0927354	0.0728633
NXPH4	UVRAG	-0.267215	1.49526e-07
NXPH4	RPL10P16	0.0788644	0.127389
NXPH4	POLR3K	0.265741	1.75963e-07
NXPH4	MIR4767	-0.104396	0.0433423
NXPH4	CBLN3	-0.104892	0.0423526
NXPH4	CADM1	0.0643653	0.213662
NXPH4	FIBCD1	0.192138	0.000181658
NXPH4	HAUS3	0.113006	0.0286649
NXPH4	TRAK2	-0.183156	0.000363619
NXPH4	MIR194-2HG	-0.136496	0.00812577
NXPH4	MPND	-0.00284894	0.95615
NXPH4	DNA2	0.162224	0.00162226
NXPH4	PYGB	-0.135216	0.00874793
NXPH4	DAAM1	-0.132953	0.00995223
NXPH4	ZNF395	0.0419507	0.417931
NXPH4	LINC01871	-0.099103	0.0551824
NXPH4	MIR590	-0.106829	0.0386637
NXPH4	UBXN2B	0.106116	0.0399876
NXPH4	SPTBN1	-0.0556366	0.282539
NXPH4	BCAP29	-0.091617	0.076401
NXPH4	TERF2IP	0.035083	0.498203
NXPH4	RPS15AP17	0.107267	0.037869
NXPH4	S100A7	0.116621	0.0239128
NXPH4	KMT5B	0.0328632	0.525794
NXPH4	SMARCC2	0.0585201	0.258298
NXPH4	MAGEA3	0.19435	0.000152364
NXPH4	OSBP2	0.208033	4.91592e-05
NXPH4	FLVCR2	0.0328571	0.525871
NXPH4	CENPJ	0.0809554	0.117576
NXPH4	SPARCL1	-0.295283	5.55833e-09
NXPH4	MOGAT2	-0.0134756	0.794791
NXPH4	BOLA3	0.288109	1.33515e-08
NXPH4	TMEM51	-0.0119894	0.816999
NXPH4	STX8	0.0317432	0.540004
NXPH4	C6orf62	0.0776831	0.133207
NXPH4	STK38	-0.137477	0.00767585
NXPH4	ABCD3	0.0114942	0.824432
NXPH4	MRPL48	0.201459	8.54512e-05
NXPH4	TRIM32	0.0290698	0.574679
NXPH4	ISG20	-0.127372	0.0135731
NXPH4	CREB3L2	-0.136871	0.00795101
NXPH4	ALG10	0.181546	0.000410417
NXPH4	RPL34P27	0.0933025	0.0711215
NXPH4	MZT2A	0.217453	2.15849e-05
NXPH4	ZSWIM3	-0.034596	0.50419
NXPH4	TMEM70	0.247661	1.19913e-06
NXPH4	TMEM14A	0.10313	0.045959
NXPH4	SAMD10	0.0457744	0.376738
NXPH4	PGLS	0.109083	0.0347184
NXPH4	TSSC4	0.124015	0.0162697
NXPH4	SLC17A4	-0.121409	0.0186759
NXPH4	PCNT	0.0830842	0.108202
NXPH4	CDR2	-0.0422799	0.414283
NXPH4	PNRC2	0.0579568	0.262917
NXPH4	PSMC1	0.246459	1.35535e-06
NXPH4	XRCC4	-0.0775289	0.133981
NXPH4	DCAF1	0.04858	0.348162
NXPH4	DKK4	-0.0567189	0.273266
NXPH4	PAQR4	0.210301	4.04572e-05
NXPH4	HNF1A	0.0609904	0.238706
NXPH4	SENP6	0.00831843	0.872447
NXPH4	EMCN	-0.298777	3.59498e-09
NXPH4	NUDT18	-0.0724751	0.161324
NXPH4	NIP7	0.254709	5.77385e-07
NXPH4	DHRS4L2	0.174448	0.000691453
NXPH4	CDC27	0.0353338	0.495135
NXPH4	MYL12BP1	0.0762239	0.140674
NXPH4	P2RY13	-0.215034	2.67566e-05
NXPH4	SGF29	0.0730805	0.157844
NXPH4	TRGV7	-0.238032	3.14297e-06
NXPH4	COG1	0.0308058	0.552043
NXPH4	CYB561D2	0.105509	0.0411469
NXPH4	RPS2P55	0.198534	0.000108677
NXPH4	ARID5A	-0.0865836	0.0940849
NXPH4	PCED1B-AS1	-0.192148	0.000181512
NXPH4	NUP153	0.135583	0.0085652
NXPH4	ZBTB43	-0.0222651	0.667358
NXPH4	GNG12	-0.133644	0.00956971
NXPH4	RSRC1	0.112715	0.0290814
NXPH4	NDUFV3	0.10657	0.0391404
NXPH4	SIGLEC1	-0.159465	0.00195115
NXPH4	RORC	-0.0636092	0.219102
NXPH4	MAD2L1BP	0.210301	4.04563e-05
NXPH4	LRP4	0.143853	0.00525551
NXPH4	RAB40B	0.0828318	0.109282
NXPH4	ETS2	-0.052512	0.310489
NXPH4	ZNF408	0.152384	0.00309298
NXPH4	PTMAP4	0.332704	3.82919e-11
NXPH4	KLHL20	-0.0584558	0.258823
NXPH4	ZNF462	-0.165084	0.00133567
NXPH4	NOC2L	0.375507	5.29203e-14
NXPH4	PNPLA8	-0.0671687	0.194342
NXPH4	PINK1-AS	0.230947	6.22566e-06
NXPH4	CDCP1	0.0555939	0.282909
NXPH4	EMP2	0.0586276	0.257423
NXPH4	VPS18	-0.000215573	0.99668
NXPH4	RAB1B	0.0572629	0.268684
NXPH4	SPTBN2	0.0528454	0.307423
NXPH4	KLHL9	-0.0171832	0.740143
NXPH4	SPRING1	0.0885044	0.0869853
NXPH4	MIR25	-0.013084	0.800627
NXPH4	VN1R83P	-0.17607	0.000614798
NXPH4	GLB1L	0.00109919	0.983074
NXPH4	TBC1D8	-0.0214153	0.679337
NXPH4	MTG1	0.0916644	0.0762483
NXPH4	ZNF579	0.0531904	0.304272
NXPH4	AFP	0.0852832	0.0991488
NXPH4	PRF1	-0.0807517	0.118505
NXPH4	SKI	-0.0360243	0.486739
NXPH4	MIR621	0.0995268	0.0541447
NXPH4	RN7SL767P	-0.0949709	0.0661924
NXPH4	COL4A5	-0.158017	0.00214723
NXPH4	PROB1	-0.0612817	0.236466
NXPH4	PROCR	-0.0545673	0.291906
NXPH4	PTGIR	-0.188239	0.000246478
NXPH4	IL1RAP	0.0358571	0.488765
NXPH4	RANBP9	0.0858116	0.0970657
NXPH4	GTSE1	0.349499	3.25318e-12
NXPH4	MTRNR2L8	-0.0792328	0.125615
NXPH4	SMIM13	0.253366	6.6477e-07
NXPH4	ZBTB2	-0.0996467	0.0538541
NXPH4	ZNF836	-0.00592006	0.909032
NXPH4	CCDC59	0.200768	9.04732e-05
NXPH4	ALB	-0.0220654	0.670167
NXPH4	WDR37	-0.150505	0.00348422
NXPH4	SLCO3A1	-0.0606024	0.241712
NXPH4	POLR1E	0.188932	0.000233571
NXPH4	MT-TA	-0.127946	0.013153
NXPH4	PTGR2	0.0116715	0.821769
NXPH4	MT1L	-0.077726	0.132992
NXPH4	SLIRP	0.305985	1.43648e-09
NXPH4	ITGA9	-0.258458	3.87934e-07
NXPH4	RBM45	-0.0110581	0.830991
NXPH4	NFKBIB	0.092411	0.0738755
NXPH4	KCNQ4	-0.110819	0.0319164
NXPH4	OGA	-0.0643899	0.213487
NXPH4	SP6	0.205923	5.88177e-05
NXPH4	CKMT1B	0.0695929	0.178692
NXPH4	SPRYD3	-0.0413318	0.424838
NXPH4	SEPTIN7P2	0.0277939	0.591589
NXPH4	SYNCRIP	0.219925	1.72864e-05
NXPH4	TOX4	0.0440829	0.394645
NXPH4	FAH	0.0758087	0.142856
NXPH4	XRCC1	0.120403	0.0196852
NXPH4	MIR5581	-0.12765	0.0133679
NXPH4	GIGYF1	-0.0389364	0.452191
NXPH4	BANK1	-0.248075	1.1494e-06
NXPH4	LACTB2	0.0144548	0.780248
NXPH4	ATP5F1EP2	0.168883	0.00102671
NXPH4	SUCO	-0.023437	0.650979
NXPH4	TNFAIP1	-0.00109071	0.983205
NXPH4	RPS29P5	0.0370767	0.474092
NXPH4	ARAP1	-0.194994	0.000144716
NXPH4	IGHV5-51	-0.118983	0.0211889
NXPH4	APOBEC3G	-0.109821	0.0335025
NXPH4	ARNT2	-0.119741	0.0203743
NXPH4	ACKR3	-0.0221099	0.66954
NXPH4	ORM2	-0.0309615	0.550035
NXPH4	ACTR1B	0.0723377	0.162122
NXPH4	PAPOLA	0.199986	9.64902e-05
NXPH4	LTBR	0.052607	0.309613
NXPH4	PPP2R1A	0.194497	0.000150582
NXPH4	SHMT1	0.292161	8.16326e-09
NXPH4	ADGRF4	-0.0578116	0.264117
NXPH4	COG5	-0.0866117	0.0939779
NXPH4	EFNA4	0.291327	9.03875e-09
NXPH4	BGN	0.0396872	0.443512
NXPH4	MAFF	-0.0150487	0.771464
NXPH4	FKRP	0.0457139	0.37737
NXPH4	TMTC1	-0.183171	0.00036323
NXPH4	BZW1P2	0.146479	0.00447718
NXPH4	SLC34A2	0.0657729	0.203796
NXPH4	PC	0.0620461	0.23066
NXPH4	ZNF488	0.020136	0.69752
NXPH4	DLD	0.0756978	0.143443
NXPH4	PSMD14	0.270435	1.04395e-07
NXPH4	CACFD1	0.00516756	0.920554
NXPH4	PDCD10	0.0176663	0.733111
NXPH4	PLEKHM2	-0.00335833	0.94832
NXPH4	TK2	-0.0669146	0.196039
NXPH4	SH3RF1	-0.122965	0.0172044
NXPH4	UBIAD1	0.216682	2.31204e-05
NXPH4	MAEA	0.285313	1.86657e-08
NXPH4	SLC41A2	-0.0957639	0.06395
NXPH4	G3BP1	0.174132	0.000707355
NXPH4	UTP15	0.147902	0.00410013
NXPH4	PLEKHM3	-0.110924	0.0317544
NXPH4	STIP1	0.278555	4.13178e-08
NXPH4	CWC27	0.044772	0.387288
NXPH4	MDM1	0.034502	0.50535
NXPH4	GTF2IP20	-0.0450554	0.384287
NXPH4	CASP2	0.224306	1.15893e-05
NXPH4	KPNA2	0.369988	1.30873e-13
NXPH4	HELZ	-0.127302	0.013625
NXPH4	TOLLIP-DT	0.100867	0.0509687
NXPH4	INPP5D	-0.219596	1.78068e-05
NXPH4	B4GALT6	0.026591	0.607738
NXPH4	NPC1L1	0.0406413	0.432622
NXPH4	MED26	0.150472	0.00349146
NXPH4	PRXL2C	-0.0623962	0.228034
NXPH4	KIAA0513	-0.281512	2.92586e-08
NXPH4	FBH1	-0.0769356	0.136993
NXPH4	RABAC1	0.0716174	0.166355
NXPH4	LTO1	-0.021705	0.675243
NXPH4	UBE2D3	0.0401651	0.438038
NXPH4	MAP3K21	0.124313	0.0160127
NXPH4	SNORD63B	-0.0517611	0.317469
NXPH4	CTXN1	0.279582	3.66661e-08
NXPH4	GRWD1	0.167526	0.00112861
NXPH4	TJP1	-0.14892	0.00384835
NXPH4	GAPDHP60	0.281052	3.08823e-08
NXPH4	AGAP1	-0.0437103	0.398656
NXPH4	MAPRE2	-0.221769	1.46231e-05
NXPH4	TAMM41	0.173173	0.000757793
NXPH4	SEMA4F	0.171701	0.000841688
NXPH4	PRDX6	0.288007	1.35166e-08
NXPH4	LINC02298	0.275034	6.19886e-08
NXPH4	SLC7A6	0.0836685	0.105735
NXPH4	SNAP25	-0.038524	0.456998
NXPH4	PSMD12	0.22403	1.18876e-05
NXPH4	NCEH1	-0.0853957	0.0987023
NXPH4	PPA1	0.0378728	0.464647
NXPH4	EXD2	0.227131	8.91785e-06
NXPH4	EDNRA	-0.147831	0.00411839
NXPH4	TMEM35A	-0.225007	1.08637e-05
NXPH4	RN7SKP80	-0.100504	0.051814
NXPH4	DDX10	0.118799	0.0213914
NXPH4	CENATAC	-0.0584859	0.258577
NXPH4	CDIP1	0.0348284	0.501328
NXPH4	ACACA	0.0884162	0.0873016
NXPH4	WDSUB1	0.0498608	0.335585
NXPH4	ARC	0.144605	0.00502109
NXPH4	ABRACL	0.100573	0.0516523
NXPH4	ACADM	0.0281723	0.58655
NXPH4	CEACAM6	-0.0835736	0.106133
NXPH4	TUBBP1	0.262863	2.41189e-07
NXPH4	SNORA3B	0.0379062	0.464253
NXPH4	RAB31	-0.0951246	0.0657529
NXPH4	MTERF1	0.00395451	0.939162
NXPH4	GAS7	-0.200158	9.51397e-05
NXPH4	IDNK	-0.16472	0.00136937
NXPH4	ADK	0.0931583	0.071561
NXPH4	LDOC1	-0.088883	0.0856383
NXPH4	SNORA14B	0.108743	0.03529
NXPH4	PICK1	0.165717	0.00127885
NXPH4	MYH10	0.0715577	0.166709
NXPH4	KLK6	0.0290129	0.575428
NXPH4	NSUN7	-0.103237	0.0457344
NXPH4	GXYLT1	0.170874	0.000892503
NXPH4	TBX3	0.13745	0.00768757
NXPH4	ASAP1	-0.112054	0.0300446
NXPH4	MIR5690	-0.227165	8.88963e-06
NXPH4	ITM2A	-0.243888	1.75764e-06
NXPH4	POPDC2	-0.217461	2.15689e-05
NXPH4	RPS7P11	0.153596	0.00286217
NXPH4	SNX7	-0.0204166	0.693517
NXPH4	IGFBP1	0.0477065	0.356908
NXPH4	PRKAB1	-0.164693	0.0013719
NXPH4	BCR	0.0524369	0.311183
NXPH4	RPS7P1	0.177095	0.000570515
NXPH4	COMMD1	0.050911	0.325492
NXPH4	LINC01269	-0.053709	0.299574
NXPH4	IDI1	0.150808	0.00341806
NXPH4	DCP1B	0.0445554	0.389591
NXPH4	RPS4XP2	0.101899	0.048631
NXPH4	SLC16A9	-0.0612594	0.236637
NXPH4	HAVCR2	-0.0817247	0.114118
NXPH4	TRIM31-AS1	-0.213278	3.12276e-05
NXPH4	NUB1	-0.027277	0.598505
NXPH4	ABCA5	-0.0763358	0.14009
NXPH4	HLA-S	-0.0337032	0.515263
NXPH4	ACOX3	-0.148558	0.00393616
NXPH4	EED	0.061044	0.238293
NXPH4	SELENOM	-0.126234	0.0144396
NXPH4	VMA21	0.127348	0.0135904
NXPH4	SPRR2C	0.0510372	0.324293
NXPH4	SEC63	-0.0645935	0.21204
NXPH4	PDP2	0.200996	8.87909e-05
NXPH4	CDC45	0.371179	1.07794e-13
NXPH4	ASF1A	0.128389	0.0128377
NXPH4	DCPS	0.279319	3.78064e-08
NXPH4	SF3B6	0.225591	1.02913e-05
NXPH4	KIFC3	0.0663621	0.199765
NXPH4	BNIP1	0.191133	0.000196631
NXPH4	KANSL1	-0.071286	0.168329
NXPH4	HBS1L	0.192424	0.000177599
NXPH4	M6PR	0.061678	0.233443
NXPH4	PUSL1	0.372222	9.09032e-14
NXPH4	ZNF516	-0.121567	0.0185219
NXPH4	FAM193A	0.048491	0.349047
NXPH4	KLHL28	0.0857049	0.0974835
NXPH4	NR5A2	-0.112065	0.0300277
NXPH4	RPL12P47	0.113656	0.0277552
NXPH4	METTL2A	0.149997	0.00359729
NXPH4	IGHV1-58	-0.0938333	0.0695218
NXPH4	PPP2CA	0.204528	6.61588e-05
NXPH4	TPM4	-0.0465634	0.36856
NXPH4	TRAJ31	-0.162613	0.00158025
NXPH4	NIBAN2	0.0112064	0.828759
NXPH4	NUDT17	0.0269849	0.602429
NXPH4	TMA16	0.185431	0.000305922
NXPH4	C16orf74	0.163337	0.00150462
NXPH4	PRR13P5	-0.0224843	0.664283
NXPH4	DYNLT1	0.0621664	0.229755
NXPH4	XYLT2	-0.0887136	0.086239
NXPH4	RAPGEF6	-0.0525601	0.310046
NXPH4	SNHG10	0.38399	1.27184e-14
NXPH4	PAMR1	-0.237103	3.44182e-06
NXPH4	LINC02253	0.0479538	0.354418
NXPH4	DEAF1	0.093426	0.0707466
NXPH4	PPARGC1A	-0.0600056	0.246387
NXPH4	LINC02014	0.101942	0.0485361
NXPH4	DSC3	0.0264857	0.609161
NXPH4	CEACAM19	0.0569867	0.271004
NXPH4	HOXC11	0.194721	0.000147915
NXPH4	WASHC1	0.0230312	0.656633
NXPH4	CEP83	0.110401	0.0325731
NXPH4	PCDHB11	0.0582809	0.260253
NXPH4	SRF	-0.128013	0.0131048
NXPH4	PIK3CD-AS2	0.0942545	0.0682736
NXPH4	RILP	0.0201429	0.697422
NXPH4	ARL14EP	-0.0311285	0.547883
NXPH4	BTN3A3	-0.29015	1.04309e-08
NXPH4	UTP18	0.165046	0.00133914
NXPH4	CAMLG	-0.0577527	0.264605
NXPH4	CNNM4	0.0541946	0.29522
NXPH4	SNX10	0.0751492	0.146375
NXPH4	ENC1	-0.0604262	0.243086
NXPH4	PCCB	0.201222	8.7146e-05
NXPH4	SEC13	0.221004	1.56773e-05
NXPH4	TMEM61	0.0250105	0.629248
NXPH4	SLC38A10	0.0171474	0.740664
NXPH4	TSHZ3	-0.181345	0.000416636
NXPH4	MAGI3	-0.129961	0.0117697
NXPH4	ZBTB45	0.184926	0.000317958
NXPH4	TUBA1B	0.299712	3.19632e-09
NXPH4	DACT3	-0.217656	2.11968e-05
NXPH4	LMNTD2	0.139589	0.00678166
NXPH4	ARHGEF7	-0.0589283	0.254987
NXPH4	ICAM2	-0.18176	0.000403903
NXPH4	OSGIN2	0.0632527	0.221701
NXPH4	AK1	0.0839867	0.104411
NXPH4	KALRN	-0.373606	7.24273e-14
NXPH4	RNY4P34	-0.126266	0.0144145
NXPH4	PRDX2	0.323947	1.30679e-10
NXPH4	MRPL13	0.257932	4.10327e-07
NXPH4	TAP1	0.0171618	0.740454
NXPH4	ASB4	0.0410243	0.428295
NXPH4	LGALS2	-0.108	0.036568
NXPH4	NSMCE1	0.0357077	0.490579
NXPH4	ZNF101	-0.128083	0.0130552
NXPH4	TPRKB	0.188414	0.000243169
NXPH4	LRRN4CL	-0.214927	2.70103e-05
NXPH4	ARHGAP15	-0.278662	4.08084e-08
NXPH4	PTPMT1	0.236658	3.59459e-06
NXPH4	LINC02404	-0.0474621	0.359379
NXPH4	REG4	-0.057714	0.264926
NXPH4	ARPIN	-0.121595	0.0184948
NXPH4	STAMBP	0.166427	0.00121782
NXPH4	JTB	0.131368	0.0108816
NXPH4	CYB5R1	0.000799002	0.987696
NXPH4	SYNGR1	-0.0650998	0.208472
NXPH4	JAM3	-0.183145	0.000363928
NXPH4	IL17RE	-0.122346	0.0177778
NXPH4	BRAF	-0.0664492	0.199174
NXPH4	PSEN1	0.0444056	0.391189
NXPH4	NPRL3	0.145554	0.0047386
NXPH4	UBE2V1	-0.0387036	0.4549
NXPH4	RECQL5	-0.016203	0.754477
NXPH4	HTT	0.0221058	0.669598
NXPH4	SPC24	0.313377	5.46073e-10
NXPH4	COQ9	0.230361	6.58156e-06
NXPH4	FAM53B	-0.103852	0.0444514
NXPH4	AKNA	-0.220597	1.62667e-05
NXPH4	CAV1	-0.193935	0.000157504
NXPH4	STN1	-0.0483788	0.350164
NXPH4	SNRPF	0.208257	4.82268e-05
NXPH4	PACS2	0.0720985	0.163519
NXPH4	TNFSF13B	-0.169067	0.00101361
NXPH4	GMPPB	0.0607976	0.240196
NXPH4	UEVLD	-0.123389	0.0168218
NXPH4	TPSAB1	-0.212051	3.47576e-05
NXPH4	SIDT2	-0.0969785	0.0606368
NXPH4	TP53INP1	-0.216077	2.43984e-05
NXPH4	DAPK1	-0.172292	0.000807067
NXPH4	PREB	0.189742	0.000219287
NXPH4	CASC3	-0.029833	0.564674
NXPH4	KLHDC9	-0.0533262	0.303036
NXPH4	CNPY2	0.217981	2.05889e-05
NXPH4	RUNX3	-0.0236693	0.647751
NXPH4	HDGFL3	-0.104615	0.0429018
NXPH4	INSIG2	-0.0288492	0.577587
NXPH4	POLB	0.141036	0.00622435
NXPH4	SERPINB13	0.028847	0.577616
NXPH4	TC2N	-0.00115284	0.982248
NXPH4	MIR635	-0.125006	0.0154283
NXPH4	DVL3	0.0410282	0.428251
NXPH4	FKBP11	0.0601372	0.245351
NXPH4	ZNF10	-0.0994647	0.0542958
NXPH4	CXCL3	0.0223297	0.666452
NXPH4	OXSM	0.278179	4.31592e-08
NXPH4	CD209	-0.136122	0.00830299
NXPH4	PRKAR2B	-0.264661	1.98155e-07
NXPH4	ZFAS1	0.185396	0.000306738
NXPH4	MEDAG	-0.0669766	0.195624
NXPH4	FABP5	0.231773	5.75515e-06
NXPH4	NCKAP1L	-0.213682	3.01402e-05
NXPH4	PARP16	0.0540779	0.296263
NXPH4	GPX4	0.158334	0.0021029
NXPH4	TBPL1	0.0631522	0.222437
NXPH4	HARS2	0.138247	0.00733817
NXPH4	CHIC2	0.146199	0.00455472
NXPH4	CD2	-0.15317	0.00294145
NXPH4	PITPNA	0.0845785	0.101982
NXPH4	DPY19L1P1	-0.0715055	0.16702
NXPH4	TBC1D4	0.0700142	0.176071
NXPH4	NANP	0.218919	1.89261e-05
NXPH4	C17orf78	-0.0501691	0.332601
NXPH4	NEURL1B	-0.0310761	0.548559
NXPH4	RPL36A	0.143416	0.00539656
NXPH4	CCSAP	0.2324	5.4211e-06
NXPH4	STK4	-0.170701	0.00090354
NXPH4	SLFN13	-0.00768265	0.882122
NXPH4	FAM83F	0.173354	0.000748046
NXPH4	PEX11G	-0.0179343	0.729219
NXPH4	ECI1	0.255051	5.56942e-07
NXPH4	S100A12	-0.0263601	0.610861
NXPH4	SEC24B	-0.0129645	0.80241
NXPH4	ZNF880	-0.127258	0.0136572
NXPH4	CLCA4	-0.0450952	0.383868
NXPH4	C9orf78	0.0745503	0.149628
NXPH4	OLFML2B	-0.0160287	0.757034
NXPH4	FICD	-0.104654	0.0428252
NXPH4	TIMM10B	-0.0143557	0.781717
NXPH4	STK40	-0.150044	0.00358662
NXPH4	IGLV7-43	-0.164346	0.00140483
NXPH4	MBTD1	-0.0449281	0.385634
NXPH4	PHLDB3	0.0782936	0.130175
NXPH4	PARD3	-0.0688972	0.183085
NXPH4	AUP1	0.257425	4.3314e-07
NXPH4	ZC3H3	0.133458	0.00967138
NXPH4	C1QTNF1	-0.0362704	0.483766
NXPH4	OSBPL2	-0.123886	0.0163823
NXPH4	IP6K1	-0.0176916	0.732742
NXPH4	PTMAP9	0.32549	1.05564e-10
NXPH4	SHISA4	-0.0247519	0.632799
NXPH4	RNASE7	-0.00479918	0.926201
NXPH4	MOSPD1	0.074961	0.147391
NXPH4	NHSL1	0.0486193	0.347771
NXPH4	KBTBD6	0.193301	0.000165661
NXPH4	YRDC	0.297755	4.08613e-09
NXPH4	INSM1	0.0504207	0.33018
NXPH4	CCDC9B	-0.15377	0.00283043
NXPH4	PLA2G15	0.0768493	0.137435
NXPH4	REM1	-0.214514	2.80139e-05
NXPH4	TACR2	-0.172544	0.00079264
NXPH4	KANSL3	0.0354552	0.493653
NXPH4	GFPT1	0.0719151	0.164596
NXPH4	TMCO3	0.0140726	0.785915
NXPH4	YBX2	0.23104	6.17133e-06
NXPH4	KIF26B	0.0814409	0.115384
NXPH4	FIBIN	-0.0760084	0.141803
NXPH4	FTSJ3	0.163584	0.00147966
NXPH4	IGKV3OR2-268	-0.13384	0.00946364
NXPH4	ZNF174	0.05921	0.252718
NXPH4	IKZF3	-0.23485	4.28352e-06
NXPH4	IGKV1D-27	-0.131173	0.0110007
NXPH4	IGHV1OR21-1	-0.111873	0.0303132
NXPH4	VWA8	-0.00461433	0.929036
NXPH4	SMARCD3	-0.0110136	0.831662
NXPH4	ARMH3	-0.134747	0.00898612
NXPH4	TBXA2R	-0.164312	0.00140807
NXPH4	SIK2	-0.117784	0.022536
NXPH4	ACOT1	-0.0187781	0.717013
NXPH4	ILKAP	0.225117	1.07529e-05
NXPH4	FBXL4	0.0432842	0.403274
NXPH4	POU2F1	0.0750801	0.146748
NXPH4	VPS26C	-0.021055	0.684439
NXPH4	CACNB3	0.158464	0.00208487
NXPH4	REV1	-0.107241	0.037915
NXPH4	KCNK1	-0.00675502	0.89627
NXPH4	IGLV10-54	-0.116836	0.0236526
NXPH4	WASH8P	0.0432577	0.403563
NXPH4	AMIGO1	-0.117215	0.0232006
NXPH4	PIK3C2B	-0.145269	0.00482192
NXPH4	SAYSD1	-0.0383856	0.458617
NXPH4	HLA-J	-0.121343	0.0187411
NXPH4	IFT20	0.0335486	0.517193
NXPH4	LDB3	-0.233742	4.76659e-06
NXPH4	CLDN7	0.190903	0.000200227
NXPH4	DZIP1	-0.148398	0.00397574
NXPH4	PRKAG2	-0.120701	0.019381
NXPH4	ZMYM3	0.0758643	0.142563
NXPH4	ABHD17C	0.0510591	0.324085
NXPH4	SLC52A3	-0.0212278	0.68199
NXPH4	PCDHB14	0.0182796	0.724215
NXPH4	TBK1	0.0202412	0.696019
NXPH4	XPNPEP2	-0.111374	0.0310632
NXPH4	CTHRC1	0.161298	0.00172649
NXPH4	EOMES	-0.0992545	0.0548097
NXPH4	TCFL5	0.167891	0.00110029
NXPH4	IGKV1D-12	-0.145064	0.00488258
NXPH4	KCNH2	-0.0561569	0.278055
NXPH4	IQCK	-0.0702888	0.174377
NXPH4	WDR53	0.0929508	0.0721978
NXPH4	SLC16A4	-0.220677	1.61491e-05
NXPH4	CHID1	0.111276	0.0312134
NXPH4	UPF2	-0.0901517	0.0812455
NXPH4	RPL10P12	-0.0602543	0.244431
NXPH4	ARHGAP1	-0.231012	6.18769e-06
NXPH4	KIF2A	-0.00969937	0.8515
NXPH4	CYP3A4	-0.126202	0.0144643
NXPH4	ZBTB40	0.00811883	0.875483
NXPH4	EPHB4	0.0274416	0.596299
NXPH4	L1CAM	-0.0106452	0.837211
NXPH4	OASL	-0.127143	0.0137437
NXPH4	HDAC5	-0.113181	0.0284184
NXPH4	IGHV3-60	-0.156982	0.00229818
NXPH4	ISCA2	0.255987	5.04537e-07
NXPH4	GGTA1	-0.258828	3.72878e-07
NXPH4	ARHGEF18-AS1	-0.23971	2.66477e-06
NXPH4	MTRR	0.0431093	0.405179
NXPH4	DHODH	0.110626	0.0322181
NXPH4	DNAJC10	-0.0096884	0.851666
NXPH4	ZNF529-AS1	-0.108205	0.0362125
NXPH4	TOMM5	0.246647	1.32967e-06
NXPH4	RASL11A	-0.0585043	0.258427
NXPH4	HMG20B	0.217578	2.13447e-05
NXPH4	C19orf48	0.356834	1.0574e-12
NXPH4	CBX7	-0.286369	1.64544e-08
NXPH4	SGPL1	0.0795149	0.124271
NXPH4	DLL1	-0.0749844	0.147265
NXPH4	PRPF18	0.0625315	0.227025
NXPH4	CDC42BPG	0.12661	0.0141475
NXPH4	FAM185A	0.0084802	0.869989
NXPH4	ABCC3	-0.213462	3.07261e-05
NXPH4	MS4A7	-0.231153	6.10517e-06
NXPH4	ERO1A	0.152233	0.00312289
NXPH4	GPT2	0.176369	0.000601572
NXPH4	ZNF414	0.0908625	0.0788654
NXPH4	REST	-0.00624438	0.904072
NXPH4	TUBA3C	0.123173	0.0170157
NXPH4	SHTN1	0.102455	0.0474082
NXPH4	USP32	-0.0289084	0.576805
NXPH4	TRBV28	-0.143872	0.00524958
NXPH4	MAD1L1	0.0993878	0.0544833
NXPH4	SPDYE3	-0.0657802	0.203746
NXPH4	TRAPPC8	-0.0350324	0.498823
NXPH4	PTRHD1	0.122319	0.0178031
NXPH4	RNFT1	0.071332	0.168054
NXPH4	TDRD3	0.0772633	0.135323
NXPH4	LCK	-0.0295987	0.567736
NXPH4	GPD1	-0.0938305	0.0695301
NXPH4	SIK1B	0.0323437	0.532361
NXPH4	PTPRE	0.0402953	0.436554
NXPH4	PRKDC	0.143298	0.00543515
NXPH4	CHMP1A	0.150031	0.00358974
NXPH4	TNFSF13	-0.0706686	0.172055
NXPH4	NDUFAF4	0.284241	2.12037e-08
NXPH4	CYSRT1	0.139926	0.00664799
NXPH4	CCDC71L	-0.10342	0.0453487
NXPH4	ALDOC	0.308672	1.01378e-09
NXPH4	VPS53	0.0279819	0.589084
NXPH4	SNORD17	-0.0962001	0.0627432
NXPH4	IGDCC4	-0.0686446	0.184699
NXPH4	CCNE1	0.312906	5.81267e-10
NXPH4	CDKAL1	0.0921247	0.0747784
NXPH4	TIGD1	0.181979	0.000397316
NXPH4	VCAM1	-0.169985	0.000950277
NXPH4	NIPSNAP3A	0.114887	0.0261001
NXPH4	TTK	0.344842	6.54188e-12
NXPH4	TECPR1	-0.151357	0.00330154
NXPH4	ZNF35	0.194751	0.000147558
NXPH4	KLK11	0.0632286	0.221878
NXPH4	MIR616	0.0808972	0.117841
NXPH4	MT-TT	-0.0375215	0.468801
NXPH4	VPS33A	0.16266	0.00157528
NXPH4	TGFB1I1	-0.160306	0.00184502
NXPH4	MAP3K9	0.177976	0.000534859
NXPH4	MIIP	0.241283	2.28035e-06
NXPH4	ARL1	0.030064	0.561662
NXPH4	LINC01389	0.00810295	0.875724
NXPH4	HMGCS1	0.212629	3.305e-05
NXPH4	SLC2A3	0.0274045	0.596797
NXPH4	CLK2	0.198923	0.00010528
NXPH4	GSS	0.1522	0.00312932
NXPH4	RPS28P4	-0.0372299	0.472267
NXPH4	ALPL	-0.0796281	0.123734
NXPH4	PLPP2	0.0614777	0.234967
NXPH4	TMEM186	0.178998	0.000496035
NXPH4	RARS2	0.206278	5.70779e-05
NXPH4	TLE4	-0.228252	8.02952e-06
NXPH4	EMC8	0.40227	5.10192e-16
NXPH4	FASTKD2	0.14016	0.00655688
NXPH4	GLT8D2	-0.128671	0.0126395
NXPH4	TUBB2B	0.239697	2.66837e-06
NXPH4	GALC	-0.114603	0.0264741
NXPH4	UBE2V1P2	0.0313413	0.54515
NXPH4	EIF4ENIF1	-0.0448806	0.386137
NXPH4	SOCS4	0.0370343	0.474598
NXPH4	TRIM33	0.0564012	0.275966
NXPH4	CDS2	-0.226873	9.1349e-06
NXPH4	ADGRE5	-0.0553515	0.285016
NXPH4	KCNK3	-0.141864	0.00592432
NXPH4	PMP22	-0.0780966	0.131148
NXPH4	APEH	0.243676	1.79547e-06
NXPH4	SLC22A15	0.0386965	0.454984
NXPH4	ME3	-0.122634	0.0175086
NXPH4	ANO10	-0.0739953	0.152691
NXPH4	SLC2A4	-0.196536	0.000127822
NXPH4	WDR83OS	0.12737	0.0135745
NXPH4	ANAPC4	0.0121098	0.815194
NXPH4	SHROOM2	0.0518357	0.31677
NXPH4	CCDC77	0.249998	9.43324e-07
NXPH4	C11orf49	0.137618	0.0076128
NXPH4	FKBP1B	0.0690246	0.182274
NXPH4	PSMB2	0.211293	3.7127e-05
NXPH4	SF3A3	0.253142	6.80568e-07
NXPH4	TFPT	0.100892	0.0509108
NXPH4	RBM33	-0.0736561	0.154586
NXPH4	ZBP1	-0.233691	4.78987e-06
NXPH4	ANAPC5	0.14504	0.00488993
NXPH4	ICAM1	-0.0216827	0.675559
NXPH4	IFITM2	0.0492146	0.341893
NXPH4	VAMP8	0.0124294	0.810408
NXPH4	MIR186	-0.236413	3.68132e-06
NXPH4	TSEN2	0.033237	0.521094
NXPH4	GAB2	-0.18053	0.000442759
NXPH4	SAP130	0.0703582	0.173951
NXPH4	VPS37B	-0.0104712	0.839836
NXPH4	ITPKB	-0.23414	4.5876e-06
NXPH4	GLIS2	-0.0182267	0.724981
NXPH4	SUOX	0.0947284	0.0668909
NXPH4	PCYOX1	0.0783807	0.129747
NXPH4	PLA2G4F	-0.0956322	0.0643179
NXPH4	MYO1C	-0.0624978	0.227276
NXPH4	CLK1	-0.0391122	0.45015
NXPH4	KXD1	0.0880001	0.0888065
NXPH4	PHLPP1	0.0319145	0.537818
NXPH4	AFF4	-0.113354	0.0281748
NXPH4	MMS19	0.117445	0.0229302
NXPH4	NKAP	0.123102	0.0170798
NXPH4	FAM3C	-0.063656	0.218762
NXPH4	NUP205	0.128209	0.0129647
NXPH4	PALMD	-0.263311	2.29688e-07
NXPH4	CEP20	0.0745549	0.149603
NXPH4	CARTPT	-0.122452	0.0176785
NXPH4	IFIH1	-0.1813	0.000418034
NXPH4	RBM12	0.095025	0.0660373
NXPH4	CLC	-0.0188917	0.715374
NXPH4	TANK	-0.162389	0.00160436
NXPH4	ZNF718	0.0716573	0.166118
NXPH4	MIR3129	-0.048405	0.349903
NXPH4	HIGD1A	-0.018195	0.72544
NXPH4	LRRK1	-0.11971	0.0204066
NXPH4	TMA7	0.166721	0.00119336
NXPH4	INO80B	0.0689072	0.183021
NXPH4	USH1C	-0.0827154	0.109783
NXPH4	C6orf89	-0.132888	0.00998926
NXPH4	CPSF7	0.149271	0.00376482
NXPH4	ATXN7	-0.200736	9.07128e-05
NXPH4	GPATCH2L	-0.0442266	0.393103
NXPH4	EEF2K	-0.0763559	0.139986
NXPH4	EEF1A1P5	0.114521	0.0265832
NXPH4	SDHAF1	0.199295	0.000102124
NXPH4	UBXN4	0.0633225	0.22119
NXPH4	RBM17	0.0995611	0.0540613
NXPH4	ZNF324B	0.086919	0.0928131
NXPH4	NQO2	0.24521	1.53826e-06
NXPH4	SERPINA1	-0.067535	0.191916
NXPH4	SEC24D	-0.0441628	0.393787
NXPH4	FGF2	-0.268742	1.26181e-07
NXPH4	FAM221A	-0.0979571	0.0580713
NXPH4	GGA1	0.102571	0.0471581
NXPH4	CPNE5	-0.172232	0.000810496
NXPH4	TSPAN12	0.00717225	0.889902
NXPH4	IKBIP	0.120242	0.0198509
NXPH4	SETD2	-0.0385233	0.457006
NXPH4	RABGEF1	-0.0455113	0.37949
NXPH4	ZNF860	0.0682452	0.187273
NXPH4	DUSP12	0.268558	1.28788e-07
NXPH4	STAT5B	-0.213504	3.06135e-05
NXPH4	AP3M2	0.20894	4.54848e-05
NXPH4	CTSZ	-0.0491368	0.342658
NXPH4	RPL10P15	0.0422725	0.414365
NXPH4	PLPP5	0.00312462	0.951912
NXPH4	MT-TI	-0.03108	0.548508
NXPH4	INCENP	0.276242	5.39681e-08
NXPH4	VGLL4	0.0706763	0.172008
NXPH4	TCP11L1	-0.172774	0.000779769
NXPH4	EPC1	-0.107574	0.0373193
NXPH4	PAN3	-0.0442297	0.39307
NXPH4	ARL14	-0.254995	5.60252e-07
NXPH4	EPB41L1	-0.212598	3.31397e-05
NXPH4	MUC21	0.000699255	0.989232
NXPH4	FTH1P7	0.0940644	0.0688345
NXPH4	CYP2C18	-0.219402	1.81221e-05
NXPH4	ADGRG6	-0.0499006	0.335198
NXPH4	DRG1	0.303054	2.09216e-09
NXPH4	CCDC138	0.231949	5.65967e-06
NXPH4	UBA5	0.0341659	0.509509
NXPH4	SH3D19	-0.236225	3.74912e-06
NXPH4	COPG1	0.106082	0.040052
NXPH4	PLA2G10	-0.226364	9.57848e-06
NXPH4	PRIMA1	-0.196226	0.000131056
NXPH4	ABCC4	-0.0560233	0.279201
NXPH4	SERTAD3	0.0579909	0.262636
NXPH4	STK17B	-0.185237	0.000310493
NXPH4	ACRBP	0.187587	0.000259243
NXPH4	RELL1	-0.228689	7.70658e-06
NXPH4	RPL34P18	0.0547845	0.289987
NXPH4	CXCL12	-0.201253	8.69205e-05
NXPH4	GUF1	0.19388	0.000158192
NXPH4	RPL39	0.0267002	0.606264
NXPH4	GMDS	-0.0759815	0.141945
NXPH4	SAMD4B	0.115532	0.0252671
NXPH4	TMX3	0.0028896	0.955525
NXPH4	PPP3R1	0.0779282	0.131983
NXPH4	PEX6	0.0424507	0.412399
NXPH4	TMPPE	-0.0985977	0.0564412
NXPH4	PAXIP1	0.206776	5.47125e-05
NXPH4	TRIM68	-0.03513	0.497627
NXPH4	ACYP1	0.187461	0.000261773
NXPH4	DYSF	-0.221349	1.5193e-05
NXPH4	LINC00392	-0.00620325	0.904701
NXPH4	AHCYL1	0.0369983	0.475028
NXPH4	MMAB	0.212723	3.27803e-05
NXPH4	FER1L4	-0.261182	2.8943e-07
NXPH4	ARSA	-0.0399258	0.440774
NXPH4	AHR	-0.138864	0.00707754
NXPH4	MRPL24	0.082135	0.112306
NXPH4	TUBGCP5	0.147336	0.00424652
NXPH4	APLNR	-0.194697	0.000148195
NXPH4	EPB41L2	-0.198453	0.000109397
NXPH4	HUS1	0.112352	0.0296062
NXPH4	ZMAT3	-0.120942	0.0191389
NXPH4	LINC01278	-0.0947429	0.0668489
NXPH4	NDUFS7	0.226626	9.34808e-06
NXPH4	SNHG30	0.132289	0.0103329
NXPH4	FAR2	-0.0495895	0.338224
NXPH4	IGHA2	-0.257253	4.41108e-07
NXPH4	CAMK2G	-0.199976	9.65708e-05
NXPH4	SLC26A1	0.00901542	0.861863
NXPH4	ELP5	0.277672	4.5768e-08
NXPH4	MRPS11	0.188801	0.000235956
NXPH4	PIP4P1	0.140704	0.00634852
NXPH4	MTFP1	0.289698	1.10197e-08
NXPH4	BCAS3	-0.171761	0.00083815
NXPH4	SEM1P1	0.0548909	0.28905
NXPH4	LEMD3	0.114149	0.0270824
NXPH4	CKS2	0.343235	8.30335e-12
NXPH4	AGAP9	-0.120669	0.0194139
NXPH4	ZNF775	0.0359844	0.487223
NXPH4	ST3GAL2	-0.139547	0.0067985
NXPH4	ZNF92	0.0866804	0.0937166
NXPH4	ACOT7	0.178903	0.000499531
NXPH4	SVIP	0.0468349	0.365771
NXPH4	WDR59	-0.0394487	0.446259
NXPH4	SH3BP4	0.0582774	0.260282
NXPH4	CCNY	-0.0114119	0.825669
NXPH4	ZNF581	0.190402	0.000208252
NXPH4	MIR5195	-0.176831	0.000581638
NXPH4	MTCYBP18	-0.137424	0.00769925
NXPH4	C1GALT1C1	-0.0119463	0.817644
NXPH4	ASCC1	-0.032888	0.525482
NXPH4	NUDT2	0.109684	0.0337254
NXPH4	KIAA0040	-0.12305	0.017127
NXPH4	PPTC7	0.0490218	0.34379
NXPH4	GNAQ	-0.197076	0.000122358
NXPH4	MMP28	-0.0959088	0.0635471
NXPH4	ELOVL6	0.0819184	0.11326
NXPH4	ABCA1	-0.211165	3.75397e-05
NXPH4	HOMER2	0.0622779	0.228919
NXPH4	WHAMM	-0.0518248	0.316872
NXPH4	IGHV3OR16-13	-0.1531	0.00295475
NXPH4	HMGA1P3	0.142956	0.00554829
NXPH4	PIGK	0.0653981	0.20639
NXPH4	ERP44	0.100222	0.0524784
NXPH4	LRRC56	0.167765	0.00110997
NXPH4	NT5E	-0.046614	0.36804
NXPH4	SMG8	0.0134931	0.79453
NXPH4	MAP3K6	0.084963	0.100428
NXPH4	TP53I3	0.0976213	0.0589413
NXPH4	C2CD4B	-0.043798	0.397709
NXPH4	HSPA12A	0.0523693	0.311808
NXPH4	TROAP	0.412314	7.99668e-17
NXPH4	FSTL1	-0.121636	0.018455
NXPH4	TIMM23B	-0.142249	0.00578912
NXPH4	THADA	-0.162848	0.00155533
NXPH4	MIR6859-1	0.00670019	0.897107
NXPH4	C7orf50	0.0974622	0.0593574
NXPH4	SFRP5	-0.127151	0.013737
NXPH4	MIB1	-0.0283714	0.583908
NXPH4	EEF1A1P19	0.0740005	0.152662
NXPH4	CD58	-0.0660545	0.201862
NXPH4	NLRX1	0.000543129	0.991636
NXPH4	H2BC17	0.213269	3.12513e-05
NXPH4	SRM	0.25442	5.95224e-07
NXPH4	HOPX	-0.0663916	0.199565
NXPH4	AP4B1	-0.0542231	0.294966
NXPH4	SAP30	0.109155	0.0345972
NXPH4	KNTC1	0.170132	0.000940542
NXPH4	H4C3	0.210411	4.00719e-05
NXPH4	METTL14	0.0259804	0.61601
NXPH4	FTH1P10	0.102071	0.048251
NXPH4	BAAT	-0.167737	0.00111214
NXPH4	SMIM20	0.17742	0.000557135
NXPH4	SLC4A4	-0.101173	0.0502666
NXPH4	ZNF430	0.00158292	0.975628
NXPH4	FBXW8	0.019015	0.713598
NXPH4	FCHSD1	-0.134292	0.0092228
NXPH4	POLR2B	0.0725172	0.161081
NXPH4	SNHG5	0.11691	0.023564
NXPH4	DCUN1D1	0.0464097	0.370145
NXPH4	CPS1	-0.0987426	0.0560779
NXPH4	XPO1	0.157437	0.00223074
NXPH4	C11orf71	0.151601	0.0032508
NXPH4	NUDT12	-0.24091	2.3665e-06
NXPH4	COG3	0.00771559	0.881621
NXPH4	SLC19A1	0.28597	1.72573e-08
NXPH4	MCOLN1	-0.0159223	0.758597
NXPH4	BTBD10	-0.0698097	0.177339
NXPH4	RPS3A	0.118642	0.0215648
NXPH4	WASH2P	-0.00417565	0.935767
NXPH4	GTSF1	0.122477	0.0176553
NXPH4	DARS2	0.174943	0.000667173
NXPH4	CTSG	-0.166968	0.00117313
NXPH4	INHBA	0.0993554	0.0545623
NXPH4	TMEM140	-0.176298	0.000604696
NXPH4	LAMP5	-0.07177	0.165451
NXPH4	ABAT	-0.071134	0.169241
NXPH4	MRM2	0.323117	1.46504e-10
NXPH4	RPL21P11	0.0231574	0.654873
NXPH4	LST1	-0.139283	0.00690522
NXPH4	MRAP2	-0.0233786	0.651792
NXPH4	SFRP1	-0.190267	0.000210466
NXPH4	NCF4	-0.0950367	0.0660039
NXPH4	ASPN	-0.0734788	0.155584
NXPH4	BEX4	-0.177584	0.000550477
NXPH4	FGD1	0.0455786	0.378786
NXPH4	SHE	-0.27137	9.39748e-08
NXPH4	COMMD6	-0.0374966	0.469096
NXPH4	CRABP2	0.0623855	0.228114
NXPH4	CHN2	-0.135038	0.00883781
NXPH4	MALRD1	-0.105812	0.0405642
NXPH4	RXYLT1	0.277063	4.9099e-08
NXPH4	JARID2	0.036242	0.484109
NXPH4	TMEM9B	0.0284603	0.582729
NXPH4	COPA	0.105281	0.0415877
NXPH4	SOCS3	-0.0896684	0.0828969
NXPH4	PPP4R1	0.0266319	0.607186
NXPH4	GNPNAT1	0.125448	0.015066
NXPH4	MED9	0.302223	2.32589e-09
NXPH4	CCL21	-0.0966442	0.0615343
NXPH4	GNG5	0.127603	0.0134026
NXPH4	CNN3-DT	-0.173916	0.000718446
NXPH4	TATDN2P2	-0.161644	0.00168693
NXPH4	FOXD2	0.112949	0.0287456
NXPH4	SCG3	0.0408089	0.430726
NXPH4	ATXN7L2	0.251689	7.91861e-07
NXPH4	RFK	0.092429	0.073819
NXPH4	SYN1	-0.0495047	0.339052
NXPH4	GPR25	-0.100413	0.0520258
NXPH4	MIR1285-1	-0.15381	0.00282323
NXPH4	SLC25A12	-0.095034	0.0660117
NXPH4	FTLP14	0.134727	0.00899638
NXPH4	CNN1	-0.173235	0.000754442
NXPH4	ARHGAP31	-0.263792	2.1794e-07
NXPH4	FRMD4A	-0.274298	6.74246e-08
NXPH4	FMR1	0.0992153	0.0549059
NXPH4	TARBP1	0.00779463	0.880417
NXPH4	ARHGEF19	0.184812	0.000320725
NXPH4	MIDN	0.104852	0.0424309
NXPH4	ZNF654	0.0568269	0.272353
NXPH4	ALOX5	-0.116891	0.0235874
NXPH4	MIR3671	-0.211438	3.66607e-05
NXPH4	ST6GALNAC4	0.0225203	0.663778
NXPH4	RDH10	-0.0603988	0.2433
NXPH4	DNM1L	0.0649982	0.209185
NXPH4	LRRC3	0.0666984	0.197491
NXPH4	PRSS12	-0.0725605	0.16083
NXPH4	SCNN1B	-0.0442795	0.392537
NXPH4	CCL20	-0.0337916	0.51416
NXPH4	SEC22C	-0.0258688	0.617526
NXPH4	WDR62	0.30513	1.60361e-09
NXPH4	FER	0.0047102	0.927565
NXPH4	DYM	0.0846314	0.101767
NXPH4	SV2A	0.0140421	0.786368
NXPH4	DUSP16	-0.161479	0.00170573
NXPH4	ALG6	0.156983	0.002298
NXPH4	AGBL5	0.079707	0.123361
NXPH4	IST1	0.029553	0.568335
NXPH4	NLK	0.0157495	0.761137
NXPH4	CHUK	0.124234	0.0160805
NXPH4	FBLN1	-0.116542	0.024009
NXPH4	GGA3	-0.0462714	0.371574
NXPH4	NRSN2	0.0585361	0.258168
NXPH4	MLKL	-0.12051	0.0195757
NXPH4	IQCE	-0.154128	0.00276591
NXPH4	TYK2	-0.023213	0.654098
NXPH4	LINC01637	-0.100715	0.0513223
NXPH4	CTCF	0.204123	6.84475e-05
NXPH4	MELTF-AS1	0.244495	1.65345e-06
NXPH4	TPI1P1	0.300551	2.87529e-09
NXPH4	NPR2	-0.21026	4.06003e-05
NXPH4	PATZ1	0.13537	0.0086706
NXPH4	ATG101	0.244554	1.64363e-06
NXPH4	TMEM69	0.254041	6.19361e-07
NXPH4	TTLL1	-0.114527	0.0265754
NXPH4	EXPH5	0.0265254	0.608625
NXPH4	BICRAL	-0.139949	0.00663896
NXPH4	FHL3	0.0300905	0.561318
NXPH4	MAP3K2	-0.109285	0.0343809
NXPH4	SLC20A2	-0.157121	0.00227732
NXPH4	BMF	-0.106934	0.0384718
NXPH4	LINC00239	0.0510527	0.324146
NXPH4	TAF11	0.214631	2.77265e-05
NXPH4	TNS3	-0.103146	0.045927
NXPH4	LINC00339	0.0750123	0.147114
NXPH4	GCH1	0.232789	5.22291e-06
NXPH4	SLC2A8	0.0796178	0.123783
NXPH4	DUSP22	-0.0229561	0.65768
NXPH4	RPL14P1	0.191009	0.000198563
NXPH4	TDP1	0.244008	1.73657e-06
NXPH4	PGF	0.153683	0.00284631
NXPH4	OSGEPL1	-0.0583797	0.259444
NXPH4	METTL17	0.255969	5.05516e-07
NXPH4	MPV17	0.00206398	0.968224
NXPH4	ZSCAN30	-0.0306156	0.554502
NXPH4	TAF15	0.0919619	0.0752955
NXPH4	ITM2C	0.163593	0.00147867
NXPH4	MEPCE	0.158036	0.00214455
NXPH4	SMC2	0.253852	6.3177e-07
NXPH4	SEMG1	0.125812	0.0147725
NXPH4	TFAP4	0.168312	0.00106849
NXPH4	MRPS16	0.172322	0.000805288
NXPH4	REEP2	-0.0718055	0.165242
NXPH4	PRR11	0.232655	5.29034e-06
NXPH4	MUTYH	0.106066	0.0400833
NXPH4	PRCC	0.196067	0.000132751
NXPH4	NRAV	0.141227	0.00615381
NXPH4	NCOA5	0.0784956	0.129184
NXPH4	TMEM245	-0.199599	9.96098e-05
NXPH4	TRIM31	-0.253729	6.39985e-07
NXPH4	EDC4	0.0314352	0.543946
NXPH4	OPA1	0.0396148	0.444345
NXPH4	ETV1	0.0108028	0.834836
NXPH4	NPLOC4	0.00307856	0.95262
NXPH4	TMEM119	-0.182069	0.000394627
NXPH4	B3GNT8	0.0305891	0.554844
NXPH4	EMID1	0.000319374	0.995082
NXPH4	SEC11C	0.198219	0.000111504
NXPH4	USP20	-0.14354	0.00535603
NXPH4	KDM7A-DT	-0.0275313	0.595098
NXPH4	IGHV4-39	-0.123512	0.0167123
NXPH4	ZNF689	0.0743374	0.150798
NXPH4	SP3	0.0599556	0.246782
NXPH4	FBXL3	-0.0656283	0.204794
NXPH4	PHF12	-0.0765206	0.139131
NXPH4	ZNF281	0.0934815	0.0705785
NXPH4	RFC5	0.359012	7.53044e-13
NXPH4	PNMA2	0.0187647	0.717206
NXPH4	MTHFD2	0.35274	1.98689e-12
NXPH4	PARS2	0.315887	3.90836e-10
NXPH4	FAXDC2	-0.302854	2.14627e-09
NXPH4	RHOT2	0.176731	0.000585902
NXPH4	COPS9	0.146453	0.00448416
NXPH4	AKAP8L	0.169336	0.000994672
NXPH4	TRAV21	-0.14569	0.00469935
NXPH4	PLPP4	0.136105	0.00831125
NXPH4	BST1	-0.164361	0.0014034
NXPH4	HOXC6	0.291762	8.57164e-09
NXPH4	IGKV2OR22-4	-0.108844	0.0351187
NXPH4	KANK1	-0.0732591	0.156827
NXPH4	UBE2G1	0.174333	0.000697221
NXPH4	ING3	0.0844977	0.102311
NXPH4	GUCD1	-0.0728615	0.159096
NXPH4	FZD7	-0.109243	0.0344512
NXPH4	IGHD4-17	-0.0871131	0.0920833
NXPH4	USE1	0.0412626	0.425615
NXPH4	IRAG1	-0.286031	1.71329e-08
NXPH4	MSRB2	-0.0356772	0.49095
NXPH4	PLEK2	0.155515	0.00252887
NXPH4	SERPINB7	-0.0846352	0.101752
NXPH4	YTHDF2	0.230992	6.19921e-06
NXPH4	PFN2	0.0186544	0.718797
NXPH4	C1orf109	0.377531	3.77974e-14
NXPH4	IGKV1-39	-0.130924	0.0111554
NXPH4	HLA-DOA	-0.168265	0.00107198
NXPH4	GSTA4	-0.0856735	0.0976067
NXPH4	CCAR1	0.0469655	0.364435
NXPH4	PPP5C	0.261052	2.93533e-07
NXPH4	KCNMB4	0.0648289	0.210375
NXPH4	RNU6-125P	-0.185181	0.000311826
NXPH4	CIDECP1	0.185816	0.000297055
NXPH4	PDZD4	-0.200419	9.31204e-05
NXPH4	ARL5A	-0.0690095	0.18237
NXPH4	UQCRFS1	0.218347	1.99246e-05
NXPH4	WDR5	0.26094	2.97091e-07
NXPH4	TRBC2	-0.156559	0.00236263
NXPH4	DNALI1	-0.0632894	0.221432
NXPH4	RNF5	0.150562	0.0034716
NXPH4	RECQL	-0.0327598	0.527098
NXPH4	AKR7A2	0.15	0.00359661
NXPH4	HSD17B2	0.0599571	0.24677
NXPH4	DAP	0.0202168	0.696367
NXPH4	ZCCHC8	0.152706	0.00303011
NXPH4	ATP6V0A2	-0.00257157	0.960416
NXPH4	EBF4	-0.00903255	0.861603
NXPH4	CASP5	-0.00385715	0.940657
NXPH4	NAPRT	0.133376	0.00971649
NXPH4	RBAK	0.157552	0.00221388
NXPH4	S100A10	0.0658824	0.203043
NXPH4	MMP11	0.165381	0.00130871
NXPH4	SPOCK1	0.00956172	0.853584
NXPH4	BRAT1	0.202512	7.83036e-05
NXPH4	ZNF706	0.0794427	0.124614
NXPH4	COX17P1	0.0307938	0.552198
NXPH4	SOWAHB	0.0325859	0.529295
NXPH4	RAB5A	0.10521	0.0417266
NXPH4	CENPT	0.103939	0.0442719
NXPH4	THUMPD3	0.114781	0.0262397
NXPH4	ALG14	0.0838371	0.105032
NXPH4	MTMR9	-0.00690216	0.894023
NXPH4	DCTN6	0.0690349	0.182209
NXPH4	TTC30A	-0.140032	0.00660661
NXPH4	NFXL1	0.205388	6.15372e-05
NXPH4	GABARAPL2	0.0684191	0.186149
NXPH4	MAPK8IP3	-0.0824922	0.110748
NXPH4	PRKCB	-0.310208	8.2942e-10
NXPH4	TRIM24	0.0558386	0.280792
NXPH4	KIF4A	0.348696	3.67272e-12
NXPH4	THBS2	0.0382019	0.460772
NXPH4	TOMM22	0.32065	2.05384e-10
NXPH4	IRF2BP1	0.174411	0.000693304
NXPH4	CLIP2	-0.0317588	0.539805
NXPH4	ZCCHC2	0.0435202	0.400712
NXPH4	LITAF	-0.235985	3.83748e-06
NXPH4	VKORC1L1	0.0529355	0.306598
NXPH4	CCNQ	0.199729	9.85536e-05
NXPH4	RASGEF1B	-0.106594	0.0390962
NXPH4	NUAK2	0.00609854	0.906302
NXPH4	NEK2	0.371018	1.10658e-13
NXPH4	FHIT	0.116688	0.0238311
NXPH4	PPT2	0.129483	0.0120856
NXPH4	RPS26P15	0.165815	0.00127029
NXPH4	CCDC9	0.0404956	0.434275
NXPH4	TNFAIP8L3	-0.183258	0.000360831
NXPH4	EMSLR	0.256379	4.84003e-07
NXPH4	NAT10	0.126601	0.0141546
NXPH4	IGSF6	-0.208509	4.71971e-05
NXPH4	GPRIN1	0.17981	0.000467099
NXPH4	CLDN2	-0.0774809	0.134223
NXPH4	GJA1	-0.0941699	0.0685227
NXPH4	RBMX2	0.083406	0.106838
NXPH4	JAGN1	0.11076	0.0320091
NXPH4	VPS45	0.0669888	0.195543
NXPH4	GTF3C4	0.0960899	0.0630463
NXPH4	PDF	0.196773	0.000125394
NXPH4	ENAH	-0.102057	0.0482815
NXPH4	IGKV1OR2-6	-0.153287	0.00291948
NXPH4	INIP	0.0947556	0.0668124
NXPH4	GJB6	0.0578183	0.264061
NXPH4	COL11A2	0.06515	0.208121
NXPH4	RASSF6	-0.0486325	0.347641
NXPH4	ZNF767P	-0.0626688	0.226005
NXPH4	RIDA	0.0908729	0.0788311
NXPH4	TAF3	-0.0582309	0.260662
NXPH4	CUTC	-0.0760453	0.14161
NXPH4	NBPF9	0.0490487	0.343525
NXPH4	LLPH	0.211455	3.66071e-05
NXPH4	SENP1	0.169297	0.000997353
NXPH4	CTDSPL2	0.0480346	0.353607
NXPH4	ZFC3H1	-0.100485	0.0518568
NXPH4	LGALS9C	-0.127434	0.0135266
NXPH4	FAM20B	-0.0626068	0.226465
NXPH4	NHS	-0.0814416	0.115381
NXPH4	LMNA	-0.0485266	0.348693
NXPH4	LSM11	0.157262	0.00225636
NXPH4	RUFY2	-0.127072	0.0137965
NXPH4	YIF1B	0.334633	2.90665e-11
NXPH4	LIPA	-0.169641	0.000973589
NXPH4	F2RL2	-0.200676	9.11658e-05
NXPH4	ERVMER34-1	0.235923	3.86102e-06
NXPH4	STUB1	0.066779	0.196949
NXPH4	CHMP4B	-0.0833299	0.10716
NXPH4	MYOCD	-0.283909	2.2053e-08
NXPH4	TIMM9	0.238382	3.03697e-06
NXPH4	DLG1	-0.101882	0.0486692
NXPH4	IFNAR2	-0.1883	0.00024532
NXPH4	DNAAF11	-0.0679772	0.189015
NXPH4	KMT2E	-0.232591	5.32281e-06
NXPH4	NOP16	0.303043	2.09514e-09
NXPH4	WDR31	-0.00221903	0.965839
NXPH4	FLOT1	0.0614046	0.235526
NXPH4	CISD3	0.0382194	0.460567
NXPH4	PRSS21	0.0866505	0.0938304
NXPH4	SSTR1	0.099657	0.0538292
NXPH4	MAP2K2	0.129666	0.0119641
NXPH4	DESI2	0.161825	0.00166648
NXPH4	ZNF486	0.00118572	0.981742
NXPH4	ENTPD6	-0.0256837	0.620047
NXPH4	PI4KAP1	-0.0170105	0.742662
NXPH4	AGTPBP1	-0.0144632	0.780124
NXPH4	TUBGCP6	-0.0899307	0.0819973
NXPH4	FUT6	-0.0520104	0.31514
NXPH4	MIDEAS	-0.110696	0.0321096
NXPH4	CFAP418	0.102616	0.0470597
NXPH4	LILRB3	-0.096265	0.0625654
NXPH4	TLK1	-0.0839804	0.104437
NXPH4	SLC25A39	0.334219	3.08425e-11
NXPH4	CNOT2	0.0672118	0.194056
NXPH4	POU5F1	-0.058827	0.255805
NXPH4	DNPEP	0.145954	0.0046239
NXPH4	FBXL22	-0.20746	5.16201e-05
NXPH4	CDH17	0.0354477	0.493745
NXPH4	TM2D2	0.00503492	0.922587
NXPH4	POC1B	-0.0515939	0.319036
NXPH4	KCMF1	0.22081	1.59557e-05
NXPH4	KTN1	0.072596	0.160625
NXPH4	KRT16	0.109484	0.0340525
NXPH4	IFT172	-0.151662	0.00323832
NXPH4	PLCE1	-0.151754	0.00321933
NXPH4	IER2	0.0350893	0.498125
NXPH4	KISS1	0.0644735	0.212892
NXPH4	NUCB1	0.0285477	0.581571
NXPH4	SYNC	-0.177957	0.000535611
NXPH4	RAI2	-0.245203	1.53945e-06
NXPH4	DPM1	0.0556427	0.282486
NXPH4	RPL10AP2	0.139285	0.00690431
NXPH4	FANCA	0.277597	4.61624e-08
NXPH4	MTARC2	-0.0556249	0.28264
NXPH4	NUDCD2	0.206476	5.61251e-05
NXPH4	RNASEH2A	0.311715	6.8029e-10
NXPH4	ZBTB3	-0.113456	0.028033
NXPH4	CXCR2	-0.0504384	0.33001
NXPH4	PIPOX	0.0539858	0.297086
NXPH4	RPS12P3	-0.156356	0.00239408
NXPH4	PAK1	-0.142319	0.00576488
NXPH4	IFI27	-0.00687135	0.894494
NXPH4	CD3E	-0.181889	0.000400005
NXPH4	RASGEF1A	0.194301	0.000152965
NXPH4	CCDC174	-0.0399372	0.440644
NXPH4	SMIM19	-0.0017249	0.973443
NXPH4	SLC39A1	0.0806387	0.119023
NXPH4	C2orf49	0.099403	0.0544462
NXPH4	ITGB4	-0.0866428	0.0938596
NXPH4	CENPO	0.264437	2.03082e-07
NXPH4	NMU	0.272547	8.22706e-08
NXPH4	CRYBG1	0.0296366	0.567241
NXPH4	ACP2	0.0278246	0.591181
NXPH4	CADM4	0.217508	2.14777e-05
NXPH4	ALKBH8	0.0675565	0.191774
NXPH4	RPS26P31	0.164156	0.00142309
NXPH4	BTN3A2	-0.144407	0.00508187
NXPH4	MRPL23	0.171894	0.000830256
NXPH4	CEP68	-0.213431	3.08112e-05
NXPH4	MTHFD1	0.273278	7.57212e-08
NXPH4	CDKN2AIP	0.0781056	0.131103
NXPH4	PTHLH	-0.0322615	0.533404
NXPH4	TGFBRAP1	-0.0416315	0.421485
NXPH4	SOX12	0.18393	0.00034296
NXPH4	PRRX1	-0.020537	0.691801
NXPH4	NUFIP2	-0.00721462	0.889256
NXPH4	RAB38	-0.0562412	0.277333
NXPH4	TSC22D2	-0.123917	0.0163549
NXPH4	SSH1	-0.102173	0.0480256
NXPH4	FOXRED1	0.299141	3.4346e-09
NXPH4	EEF1A1P6	0.0996187	0.0539219
NXPH4	ZNF575	-0.063944	0.216681
NXPH4	SCIRT	0.337778	1.84659e-11
NXPH4	PPP1R26	0.0973219	0.0597262
NXPH4	SLC37A2	-0.121658	0.0184333
NXPH4	CSF1	-0.13374	0.0095177
NXPH4	CHROMR	-0.19526	0.000141659
NXPH4	TMEM92	-0.00927161	0.857978
NXPH4	SNRNP40	0.277993	4.40992e-08
NXPH4	POLR2D	0.230218	6.67141e-06
NXPH4	ITGA5	-0.0660081	0.20218
NXPH4	KIF18B	0.316467	3.61598e-10
NXPH4	ATF7	-0.0648057	0.21054
NXPH4	XPO4	0.048248	0.35147
NXPH4	SEPTIN5	0.133269	0.00977583
NXPH4	DUS1L	0.203844	7.00652e-05
NXPH4	IGLV6-57	-0.132678	0.0101086
NXPH4	GJD3	0.0350757	0.498292
NXPH4	MIOS-DT	-0.18111	0.000424008
NXPH4	SEPTIN2	-0.0638921	0.217055
NXPH4	C11orf58	0.0170924	0.741467
NXPH4	H2AW	0.217477	2.15375e-05
NXPH4	NCAPD3	0.291019	9.38484e-09
NXPH4	COTL1	-0.0382752	0.459912
NXPH4	LINC01357	0.0258264	0.618104
NXPH4	GTPBP3	0.358965	7.58574e-13
NXPH4	SNORA5C	0.00682702	0.89517
NXPH4	ZNF282	0.152256	0.00311828
NXPH4	MAP4	-0.161498	0.0017035
NXPH4	TRIP12	-0.10363	0.0449108
NXPH4	KRT8P36	0.0588771	0.2554
NXPH4	AHCTF1	0.111204	0.0313222
NXPH4	RGS12	0.0245132	0.636083
NXPH4	CUL4B	-0.00944256	0.855388
NXPH4	RARG	-0.0405306	0.433878
NXPH4	RPS12	0.128454	0.0127919
NXPH4	MTRNR2L2	-0.0967388	0.061279
NXPH4	HNRNPLL	0.0531172	0.304938
NXPH4	NUBPL	-0.124966	0.0154622
NXPH4	EIF2B3	0.078951	0.12697
NXPH4	BABAM1	0.163522	0.0014859
NXPH4	MRPL14	0.195856	0.000135027
NXPH4	PGRMC1	0.231005	6.19167e-06
NXPH4	ZNF317	0.0784743	0.129288
NXPH4	NELFE	0.254884	5.66831e-07
NXPH4	ALOX5AP	-0.081319	0.115931
NXPH4	CENPM	0.370262	1.25153e-13
NXPH4	GRHL2	0.0936666	0.0700208
NXPH4	FAM118A	-0.0389621	0.451892
NXPH4	TMEM38A	0.0338699	0.513186
NXPH4	RNU6-1280P	-0.284872	1.96703e-08
NXPH4	CTSE	-0.18917	0.000229282
NXPH4	IGLV3-27	-0.0781712	0.130779
NXPH4	TMEM100	-0.280846	3.16368e-08
NXPH4	TAGAP	-0.247027	1.27926e-06
NXPH4	RPL34	0.0783621	0.129839
NXPH4	CD2AP	-0.0102492	0.843187
NXPH4	HACD1	-0.0457227	0.377278
NXPH4	SBNO1	0.143949	0.00522518
NXPH4	GRAMD1B	-0.0459264	0.375154
NXPH4	PTBP2	-0.0999901	0.0530287
NXPH4	LAPTM5	-0.103517	0.0451457
NXPH4	ITGA11	0.0124042	0.810785
NXPH4	FANCL	0.138942	0.00704532
NXPH4	CHD6	-0.0796576	0.123594
NXPH4	FAT4	-0.284603	2.03113e-08
NXPH4	ZNF655	-0.12919	0.0122832
NXPH4	IFTAP	0.0458551	0.375897
NXPH4	IGKV1OR2-108	-0.156769	0.00233042
NXPH4	H3-3A	0.113379	0.0281405
NXPH4	PKIB	0.0123846	0.811078
NXPH4	PROS1	-0.128342	0.0128709
NXPH4	ZNF431	-0.0190114	0.713649
NXPH4	C4BPB	0.0476141	0.357842
NXPH4	H19	0.28694	1.53656e-08
NXPH4	RPS19BP1	0.24931	1.0126e-06
NXPH4	LINC01184	-0.235654	3.96309e-06
NXPH4	TOP3A	0.247508	1.21809e-06
NXPH4	RPA2	0.261736	2.72592e-07
NXPH4	IGHJ1	-0.191252	0.000194807
NXPH4	RNU6-387P	-0.0699296	0.176595
NXPH4	CRKL	0.0602594	0.244392
NXPH4	ZNF507	-0.00341829	0.947398
NXPH4	UBE2T	0.353496	1.76962e-12
NXPH4	SLC9A3R2	-0.00556489	0.914468
NXPH4	ACTA2-AS1	-0.246738	1.31754e-06
NXPH4	PRDM16-DT	-0.0383582	0.458938
NXPH4	TFAP2A	0.130608	0.0113534
NXPH4	ABCF3	0.106976	0.0383948
NXPH4	GANC	-0.119266	0.0208822
NXPH4	ASB2	-0.266559	1.60779e-07
NXPH4	CALML3	0.0534294	0.302101
NXPH4	PTCD1	0.196466	0.000128541
NXPH4	MYCBP	0.136819	0.00797486
NXPH4	MIGA2	-0.0378597	0.464801
NXPH4	LMBR1L	0.0262752	0.61201
NXPH4	GPN2	0.134287	0.0092257
NXPH4	MRPL27	0.174997	0.000664562
NXPH4	FLOT2	-0.00766921	0.882327
NXPH4	POLA2	0.243709	1.78943e-06
NXPH4	ENDOD1	-0.0310002	0.549536
NXPH4	ARL6IP6	0.260636	3.07002e-07
NXPH4	GNA14	-0.182062	0.00039484
NXPH4	GPATCH8	-0.019829	0.70191
NXPH4	FRG1	0.0968422	0.0610013
NXPH4	AIFM1	0.151046	0.00336716
NXPH4	LRPPRC	0.175541	0.000638879
NXPH4	DTNBP1	-0.000734756	0.988686
NXPH4	S100A16	0.100521	0.0517728
NXPH4	TOX3	-0.0399633	0.440345
NXPH4	PRKD2	0.00987426	0.848854
NXPH4	LMOD1	-0.24082	2.38768e-06
NXPH4	SMURF2	-0.0893469	0.0840104
NXPH4	MFSD10	0.175322	0.000649115
NXPH4	ZNF605	-0.0912039	0.0777423
NXPH4	MRPL28	0.17513	0.00065822
NXPH4	MT-RNR2	-0.123777	0.0164776
NXPH4	EFNA5	-0.115097	0.0258267
NXPH4	CHCHD2P2	0.0410476	0.428033
NXPH4	CELF1	-0.0179871	0.728453
NXPH4	CBX3	0.242997	1.92189e-06
NXPH4	NIPSNAP2	0.103606	0.0449605
NXPH4	MTCO1P2	-0.112544	0.0293273
NXPH4	KRCC1	-0.16197	0.00165026
NXPH4	SPIRE1	-0.0788673	0.127375
NXPH4	KLHL25	0.0806184	0.119116
NXPH4	OSTM1	-0.237977	3.16002e-06
NXPH4	CASP6	0.128405	0.012826
NXPH4	SLC25A20	-0.133256	0.00978321
NXPH4	POGLUT1	0.0124329	0.810356
NXPH4	IGLV1-47	-0.142556	0.00568329
NXPH4	TM4SF18	-0.124816	0.0155868
NXPH4	RINT1	0.111754	0.0304907
NXPH4	TUBGCP4	0.220927	1.57861e-05
NXPH4	ABHD10	0.234416	4.46713e-06
NXPH4	PPFIBP1	-0.0894464	0.0836644
NXPH4	KIF20A	0.425607	6.24037e-18
NXPH4	SHISA5	-0.0261246	0.614053
NXPH4	SEC23B	0.153959	0.00279631
NXPH4	TRBV6-5	-0.108098	0.0363974
NXPH4	DIABLO	0.227525	8.59514e-06
NXPH4	UBA1	0.239873	2.62239e-06
NXPH4	RALGAPA2	-0.101906	0.0486155
NXPH4	TMSB4XP8	-0.0792715	0.12543
NXPH4	ARHGAP42	-0.140132	0.00656749
NXPH4	DCAF8	-0.142941	0.00555341
NXPH4	SLC38A5	-0.00120217	0.981489
NXPH4	A2M	-0.327063	8.48215e-11
NXPH4	UBC	-0.121831	0.0182664
NXPH4	HNRNPCP2	0.219572	1.78464e-05
NXPH4	PIDD1	0.171964	0.000826119
NXPH4	LAX1	-0.220707	1.61052e-05
NXPH4	SLC24A3	-0.139783	0.00670477
NXPH4	LARP6	-0.0287989	0.578251
NXPH4	SLIT3	-0.263639	2.21596e-07
NXPH4	SERPINB3	0.0208586	0.687228
NXPH4	AKR1B10	-0.133429	0.00968768
NXPH4	NFIB	-0.1395	0.00681745
NXPH4	METTL16	0.0841719	0.103646
NXPH4	SGCB	-0.0575054	0.266659
NXPH4	EIF4A3	0.4262	5.55353e-18
NXPH4	TRAV13-1	-0.148554	0.00393737
NXPH4	PDE8A	-0.136702	0.00802927
NXPH4	RNF39	-0.0637692	0.217943
NXPH4	ZNF740	0.123515	0.0167091
NXPH4	NUAK1	0.0293327	0.571223
NXPH4	GABBR1	-0.0220938	0.669766
NXPH4	MVP	-0.10535	0.0414538
NXPH4	LEO1	0.0907814	0.079134
NXPH4	MTOR	0.103775	0.0446104
NXPH4	IER5	0.117628	0.0227164
NXPH4	PTMAP10	0.0709625	0.170274
NXPH4	NR1D1	-0.0652077	0.207717
NXPH4	MIR4653	0.0479818	0.354136
NXPH4	NAT14	0.0916628	0.0762535
NXPH4	TAB1	0.0551594	0.286694
NXPH4	PLD1	-0.156604	0.00235575
NXPH4	SESTD1	-0.152892	0.00299418
NXPH4	TLDC2	-0.0807499	0.118513
NXPH4	PADI1	0.00419843	0.935417
NXPH4	STEEP1	0.0175528	0.734761
NXPH4	NDUFA2	0.210558	3.95687e-05
NXPH4	LRRC57	0.152997	0.00297414
NXPH4	RPL31P2	0.126785	0.0140137
NXPH4	MYO18A	-0.156182	0.00242146
NXPH4	TJP3	-0.11817	0.0220945
NXPH4	STAM2	-0.118647	0.0215597
NXPH4	MLLT6	-0.131329	0.0109055
NXPH4	SORT1	-0.0115756	0.823209
NXPH4	ESRP2	0.118607	0.0216034
NXPH4	EME1	0.265707	1.76632e-07
NXPH4	TPM1	-0.240239	2.52899e-06
NXPH4	ZMPSTE24-DT	0.11176	0.0304818
NXPH4	ZMIZ2	0.0203636	0.694272
NXPH4	MTRNR2L12	-0.0513493	0.321339
NXPH4	IGKV1-16	-0.137297	0.00775669
NXPH4	HLA-DQA1	-0.131314	0.0109143
NXPH4	RPH3AL	0.0696215	0.178513
NXPH4	AP3B1	-0.0631557	0.222412
NXPH4	PHPT1	0.174064	0.000710867
NXPH4	PMS1	0.0390704	0.450635
NXPH4	KCNJ2	-0.0135665	0.793438
NXPH4	CYTOR	0.1056	0.0409711
NXPH4	ECM2	-0.228729	7.67769e-06
NXPH4	PPIAP31	0.145685	0.00470071
NXPH4	CRYBG3	-0.153455	0.00288817
NXPH4	VANGL2	-0.0396388	0.444069
NXPH4	DUOX1	0.0343286	0.507493
NXPH4	SFXN3	-0.0265317	0.60854
NXPH4	USP7	0.00999184	0.847076
NXPH4	EOGT	-0.225073	1.07969e-05
NXPH4	GAB3	-0.27252	8.25242e-08
NXPH4	CARS1	0.189928	0.00021612
NXPH4	UBALD2	0.138012	0.00743984
NXPH4	PRPF39	0.0880742	0.0885368
NXPH4	PCDHGC3	-0.238652	2.95757e-06
NXPH4	MCM5	0.25422	6.07853e-07
NXPH4	DHX16	0.137128	0.00783301
NXPH4	MEF2C	-0.297801	4.06297e-09
NXPH4	HLA-DQB2	-0.143085	0.00550539
NXPH4	YBX1P1	0.106181	0.0398657
NXPH4	ARMC5	0.261721	2.73021e-07
NXPH4	ZNF117	-0.0711572	0.169101
NXPH4	KLHL17	0.373334	7.57389e-14
NXPH4	PSMA3-AS1	-0.0189576	0.714425
NXPH4	MT-ND5	-0.227655	8.49135e-06
NXPH4	H1-0	0.0187965	0.716748
NXPH4	ARHGAP10	-0.130129	0.0116603
NXPH4	CPM	-0.16204	0.00164249
NXPH4	NFRKB	0.156651	0.0023485
NXPH4	MAGI1	-0.183907	0.000343547
NXPH4	TPR	0.0353213	0.495288
NXPH4	ARMC9	-0.146509	0.00446878
NXPH4	SAAL1	0.259328	3.53417e-07
NXPH4	SETDB2	-0.098727	0.0561168
NXPH4	MYO9B	-0.172049	0.000821151
NXPH4	GTF2B	0.131849	0.0105917
NXPH4	ABCF1	0.114743	0.0262886
NXPH4	TPP2	0.076743	0.137982
NXPH4	TMEM252	-0.265696	1.76847e-07
NXPH4	OSBPL1A	-0.188266	0.000245963
NXPH4	PJA1	0.105994	0.0402189
NXPH4	WEE1	0.126126	0.0145239
NXPH4	CHAC2	0.220937	1.57731e-05
NXPH4	NEDD8	0.188302	0.000245287
NXPH4	LDHA	0.215321	2.60866e-05
NXPH4	FAM110D	-0.220203	1.68578e-05
NXPH4	PON3	0.0742809	0.151109
NXPH4	FSCN1	0.186892	0.000273508
NXPH4	ESF1	0.0214158	0.67933
NXPH4	SUDS3	0.182221	0.000390166
NXPH4	GUK1	0.116685	0.0238355
NXPH4	FAR1	-0.0087019	0.866621
NXPH4	TRIM69	-0.0979906	0.0579853
NXPH4	EIF3C	0.13984	0.00668215
NXPH4	ABHD11	0.154832	0.0026432
NXPH4	CACTIN	0.107709	0.0370795
NXPH4	GET4	0.169815	0.000961776
NXPH4	ATP6V1A	0.0229596	0.657632
NXPH4	CELA3A	-0.0444568	0.390642
NXPH4	ENDOV	0.0525817	0.309847
NXPH4	CCDC88C	0.011405	0.825773
NXPH4	SPTAN1	-0.0331226	0.52253
NXPH4	SPATS2L	-0.0972068	0.0600301
NXPH4	CHCHD5	0.0234362	0.65099
NXPH4	ZRSR2	-0.0850447	0.100101
NXPH4	MYO9A	-0.216372	2.37663e-05
NXPH4	MED14OS	0.0299144	0.563612
NXPH4	RN7SL473P	-0.297879	4.02322e-09
NXPH4	RIC8A	0.23319	5.0262e-06
NXPH4	ATP6V1G1	0.164458	0.0013941
NXPH4	HLA-F	-0.159094	0.00199977
NXPH4	ADAMTS15	-0.0287045	0.579497
NXPH4	ZC3H12A	-0.0110065	0.831768
NXPH4	PBK	0.355003	1.40367e-12
NXPH4	PP7080	0.0087778	0.865468
NXPH4	POLR1C	0.279493	3.70516e-08
NXPH4	FGF10	-0.236468	3.6617e-06
NXPH4	USF3	-0.130665	0.0113173
NXPH4	NEURL3	-0.0677881	0.190251
NXPH4	CCP110	0.0650391	0.208898
NXPH4	INAFM2	-0.0622234	0.229328
NXPH4	ZNF384	0.085221	0.0993963
NXPH4	ALPI	0.0668893	0.196208
NXPH4	ARFGEF1	-0.00267039	0.958896
NXPH4	GBE1	0.152315	0.00310653
NXPH4	RPL23	0.0734904	0.155519
NXPH4	YY1	0.203867	6.9928e-05
NXPH4	IGHD3-9	-0.109067	0.034745
NXPH4	ITPRIP	-0.0578244	0.264011
NXPH4	RHBDD3	0.21937	1.8174e-05
NXPH4	CSAG1	0.140871	0.00628572
NXPH4	EXTL3	-0.0644829	0.212825
NXPH4	IGF2BP3	0.0484207	0.349746
NXPH4	ATP5PD	0.22487	1.10017e-05
NXPH4	DISP1	-0.234703	4.34483e-06
NXPH4	RRAGD	0.00965934	0.852106
NXPH4	ANAPC10	0.133085	0.00987851
NXPH4	RCHY1	0.261592	2.7688e-07
NXPH4	MTND4LP30	-0.0514244	0.320631
NXPH4	VWA5B2	0.166651	0.00119916
NXPH4	WIPI2	0.162953	0.00154429
NXPH4	ATP5MG	0.169472	0.000985215
NXPH4	SARS2	0.190651	0.000204223
NXPH4	SLC25A13	0.0289697	0.575998
NXPH4	EXOC6B	-0.164837	0.00135843
NXPH4	ARSD	-0.0973648	0.0596132
NXPH4	KPNB1	0.292366	7.9615e-09
NXPH4	TNFRSF13C	-0.11095	0.0317144
NXPH4	S100A11	0.0234596	0.650664
NXPH4	STRIP2	0.114363	0.0267943
NXPH4	NARS1	0.253536	6.53059e-07
NXPH4	AREL1	0.112471	0.0294332
NXPH4	FTH1P3	0.0129755	0.802247
NXPH4	PRPF38B	0.0321633	0.534651
NXPH4	APLP2	0.0154262	0.765895
NXPH4	GDE1	0.0705839	0.172571
NXPH4	NINL	0.000656375	0.989892
NXPH4	ST6GALNAC1	-0.0623089	0.228687
NXPH4	PUM1	0.0766274	0.138578
NXPH4	FAU	0.159528	0.00194301
NXPH4	ERVK3-1	0.000542551	0.991645
NXPH4	NT5DC2	0.386775	7.89184e-15
NXPH4	LGALSL	0.0014971	0.976949
NXPH4	RARA	-0.103916	0.0443193
NXPH4	GABRD	0.123437	0.0167785
NXPH4	L3MBTL2	0.059354	0.251564
NXPH4	IL17RB	0.119758	0.0203559
NXPH4	CAPN8	-0.183276	0.00036035
NXPH4	NUDT16	-0.120349	0.0197408
NXPH4	SLC35F2	0.210322	4.03834e-05
NXPH4	MACROD1	0.133284	0.00976721
NXPH4	ACADVL	0.0945158	0.0675082
NXPH4	HACL1	0.0182437	0.724735
NXPH4	SPOUT1	0.160379	0.00183598
NXPH4	RUNX1	-0.058669	0.257086
NXPH4	XAF1	-0.130627	0.0113418
NXPH4	RSL1D1	0.188955	0.000233154
NXPH4	TEAD4	0.231554	5.87675e-06
NXPH4	RFTN1	-0.20976	4.23874e-05
NXPH4	MIR4768	-0.140081	0.00658743
NXPH4	CADM3	-0.221721	1.46866e-05
NXPH4	HNRNPA1P48	0.144006	0.00520721
NXPH4	MAP3K1	-0.136392	0.00817472
NXPH4	DBNDD2	-0.17535	0.000647795
NXPH4	STAG1	0.0683815	0.186392
NXPH4	GON7	0.301339	2.60219e-09
NXPH4	ARMT1	0.111668	0.0306194
NXPH4	PLA2G7	-0.139357	0.00687511
NXPH4	SEC24C	-0.00773079	0.881389
NXPH4	PLCG2	-0.0889087	0.0855474
NXPH4	IGLL5	-0.170567	0.000912089
NXPH4	DPT	-0.2461	1.40572e-06
NXPH4	ARPP19	0.0693785	0.180037
NXPH4	KLHL8	0.179454	0.00047961
NXPH4	TMEM165	0.0549418	0.288602
NXPH4	HSD11B2	-0.0274624	0.596021
NXPH4	GGH	0.30774	1.14457e-09
NXPH4	C4B	-0.17042	0.000921605
NXPH4	ZNF567	0.0288606	0.577437
NXPH4	LRRC8D	0.113435	0.0280618
NXPH4	SAC3D1	0.328142	7.29431e-11
NXPH4	AP2B1	-0.0243953	0.637707
NXPH4	GTF2H3	0.18965	0.000220859
NXPH4	IGFBP4	-0.166039	0.00125082
NXPH4	CROCCP2	0.0735246	0.155326
NXPH4	TMEM45B	0.0761228	0.141203
NXPH4	C4orf19	-0.181667	0.000406705
NXPH4	ZNF800	-0.08104	0.117192
NXPH4	SYNE2	-0.11033	0.0326851
NXPH4	MYDGF	0.165732	0.00127757
NXPH4	MED1	-0.00413666	0.936365
NXPH4	YWHAZP3	0.0762925	0.140316
NXPH4	KLHL15	0.00335828	0.948321
NXPH4	GIMAP4	-0.224692	1.1184e-05
NXPH4	ZNF211	-0.0369324	0.475816
NXPH4	COL3A1	-0.00622059	0.904435
NXPH4	KNOP1	0.0478711	0.355249
NXPH4	ZSCAN25	0.0324102	0.531518
NXPH4	CLIC2	-0.246151	1.39843e-06
NXPH4	PTMS	0.282676	2.55157e-08
NXPH4	FDXR	0.235859	3.88498e-06
NXPH4	MTM1	-0.112545	0.0293263
NXPH4	AQP10	0.056082	0.278698
NXPH4	MTF2	0.0813892	0.115616
NXPH4	RPL26	0.126382	0.0143241
NXPH4	TAP2	-0.040727	0.431652
NXPH4	NDEL1	0.0111556	0.829524
NXPH4	MT2P1	-0.00254837	0.960772
NXPH4	LSM1	0.124257	0.0160607
NXPH4	RBPJ	0.0339426	0.512281
NXPH4	CES2	-0.0180823	0.727073
NXPH4	LIMS2	-0.234755	4.32317e-06
NXPH4	NEK4	0.106201	0.0398293
NXPH4	NOTCH3	0.00369265	0.943183
NXPH4	RSPH1	-0.0204181	0.693496
NXPH4	STK10	-0.197643	0.00011685
NXPH4	TMEM97	0.157517	0.00221892
NXPH4	ADGRA2	-0.156426	0.00238318
NXPH4	ISCU	-0.0813157	0.115946
NXPH4	TRIL	-0.0991223	0.0551348
NXPH4	PDLIM5	-0.119432	0.0207028
NXPH4	RAB4A	0.0109177	0.833105
NXPH4	NCLN	0.229534	7.1171e-06
NXPH4	SLC6A6	-0.116862	0.0236221
NXPH4	ZNF480	0.0821898	0.112066
NXPH4	RPS10	0.144968	0.00491145
NXPH4	PEX10	0.167864	0.0011024
NXPH4	FBXW9	0.197047	0.000122645
NXPH4	ZRANB2	0.0583925	0.259339
NXPH4	VAMP5	-0.108634	0.0354749
NXPH4	TFE3	-0.087331	0.0912694
NXPH4	TUBA1A	-0.070252	0.174603
NXPH4	CHCHD6	0.201263	8.68481e-05
NXPH4	CD44-AS1	-0.0546971	0.290758
NXPH4	RAB11FIP3	0.0183163	0.723685
NXPH4	AMPD2	0.0021401	0.967053
NXPH4	RWDD3	-0.00834423	0.872055
NXPH4	MANSC1	-0.298241	3.84512e-09
NXPH4	ODF2L	0.110745	0.0320317
NXPH4	ALKBH3	-0.0340758	0.510626
NXPH4	DDX19A	0.152952	0.00298286
NXPH4	RNU2-27P	0.125896	0.0147056
NXPH4	CRK	0.167114	0.00116131
NXPH4	VEZF1	-0.0955673	0.0645001
NXPH4	PRSS2	-0.0947955	0.0666971
NXPH4	ATG4B	0.133957	0.00940111
NXPH4	HSPB11	0.142712	0.00563034
NXPH4	IGFL1P1	0.145324	0.00480561
NXPH4	TMEM117	0.0787321	0.128031
NXPH4	CNOT8	0.158828	0.00203533
NXPH4	SLC7A5	0.319785	2.31017e-10
NXPH4	SPATA20	-0.0441391	0.394041
NXPH4	ALDH7A1	0.117027	0.0234244
NXPH4	LACTB	0.0746904	0.148862
NXPH4	KATNAL1	-0.145596	0.00472632
NXPH4	ABHD6	0.0671165	0.19469
NXPH4	NCF2	-0.0247895	0.632283
NXPH4	CNEP1R1	0.0328812	0.525567
NXPH4	MFSD14C	-0.0882631	0.087853
NXPH4	C2orf88	-0.219777	1.75188e-05
NXPH4	ADAMTS14	0.056569	0.274538
NXPH4	RGS14	0.080787	0.118343
NXPH4	LYPLA1	0.18846	0.000242297
NXPH4	EIF2D	0.197729	0.000116041
NXPH4	ZG16	-0.0342243	0.508785
NXPH4	JUND	-0.0800285	0.12185
NXPH4	SASH3	-0.20359	7.15701e-05
NXPH4	GTF2F2	0.135194	0.00875867
NXPH4	RPLP0P6	0.221052	1.56081e-05
NXPH4	TBC1D9	-0.214914	2.70415e-05
NXPH4	USP27X	-0.000498414	0.992325
NXPH4	WDR1	0.0355054	0.493041
NXPH4	XRCC3	0.232457	5.39149e-06
NXPH4	SLMAP	-0.264403	2.03842e-07
NXPH4	IMPDH2	0.253481	6.568e-07
NXPH4	SRMS	0.127583	0.0134171
NXPH4	INTS6	0.0171691	0.740347
NXPH4	TMCO4	0.0147935	0.775234
NXPH4	RNF6	0.0552194	0.286169
NXPH4	PXN-AS1	0.0910853	0.0781311
NXPH4	TPGS1	0.0631841	0.222204
NXPH4	TENT5A	-0.0064426	0.901042
NXPH4	SNHG32	0.21211	3.45808e-05
NXPH4	GNA11	-0.011689	0.821506
NXPH4	RPS19	0.24034	2.5039e-06
NXPH4	DCBLD1	0.0644084	0.213355
NXPH4	MAU2	-0.0505513	0.328927
NXPH4	UBE4A	0.00764426	0.882707
NXPH4	DMAC2L	-0.100636	0.0515062
NXPH4	FTH1P11	0.0572606	0.268703
NXPH4	KDM1B	0.0905949	0.0797547
NXPH4	PTGFRN	-0.0394334	0.446435
NXPH4	ACIN1	0.0650234	0.209008
NXPH4	CD93	-0.215956	2.46611e-05
NXPH4	ATF1	0.31828	2.83285e-10
NXPH4	APOBEC2	-0.0876642	0.0900362
NXPH4	PIGO	0.106075	0.040065
NXPH4	MMACHC	0.282055	2.74503e-08
NXPH4	MUC6	-0.049235	0.341693
NXPH4	HOXB-AS4	0.149756	0.00365214
NXPH4	FIBP	0.173185	0.00075714
NXPH4	NRCAM	-0.0178072	0.731063
NXPH4	SNAPC1	0.255147	5.51331e-07
NXPH4	GALNT11	0.0591685	0.253051
NXPH4	SGCA	-0.256301	4.88014e-07
NXPH4	PSMB10	-0.00701614	0.892284
NXPH4	DEFB4A	-0.087356	0.0911765
NXPH4	TRPM7	-0.0804685	0.119806
NXPH4	SMTN	-0.151818	0.00320625
NXPH4	DPH2	0.255096	5.54326e-07
NXPH4	DENND10	0.0621632	0.229779
NXPH4	AMH	0.222838	1.32633e-05
NXPH4	DNAJB9	-0.0937779	0.0696873
NXPH4	GAL3ST1	-0.0026253	0.959589
NXPH4	FBXO42	0.0211162	0.683572
NXPH4	PPP1R2	-0.168647	0.00104379
NXPH4	CYP2S1	-0.0194217	0.707751
NXPH4	PLGRKT	0.0816893	0.114275
NXPH4	SNORA7B	-0.0879164	0.0891116
NXPH4	BCKDK	0.106643	0.039005
NXPH4	FBXO44	0.183073	0.000365902
NXPH4	MCOLN2	-0.0540625	0.2964
NXPH4	DAZAP2	0.103936	0.0442778
NXPH4	FCHSD2	-0.159078	0.00200197
NXPH4	UBLCP1	-0.00789172	0.878939
NXPH4	STK24	-0.00356193	0.945191
NXPH4	ALG9	-0.0540618	0.296406
NXPH4	ZNF182	-0.115261	0.025614
NXPH4	TRAPPC10	-0.0322831	0.533131
NXPH4	SREK1	0.00426956	0.934325
NXPH4	UBQLN2	-0.054694	0.290785
NXPH4	CST3	-0.045038	0.384471
NXPH4	STC2	0.209669	4.27203e-05
NXPH4	UBE2Q1	0.1657	0.00128036
NXPH4	SESN1	-0.106682	0.0389336
NXPH4	AGFG1	-0.0412316	0.425963
NXPH4	ZNF45	0.0753463	0.145317
NXPH4	C9orf85	-0.0185374	0.720487
NXPH4	UQCC1	0.0376098	0.467755
NXPH4	GPX1	0.0548691	0.289242
NXPH4	DYNC2I1	-0.139056	0.00699815
NXPH4	RBBP6	0.00129477	0.980063
NXPH4	MAFG-DT	0.211738	3.57185e-05
NXPH4	ISM1	-0.10283	0.0465995
NXPH4	R3HDM4	0.148064	0.00405925
NXPH4	PTPN1	-0.118373	0.0218655
NXPH4	FDX1	0.0803084	0.120547
NXPH4	SYNJ2	-0.0174804	0.735814
NXPH4	PGPEP1	-0.0813204	0.115925
NXPH4	UHRF1BP1L	0.00860249	0.868131
NXPH4	CRBN	-0.0631787	0.222243
NXPH4	VPS13C	-0.241269	2.28343e-06
NXPH4	SMAD1	-0.0335648	0.51699
NXPH4	PRDX3	0.225083	1.07873e-05
NXPH4	SLC19A3	-0.183067	0.000366066
NXPH4	PTRH2	0.20172	8.36282e-05
NXPH4	TMEM209	0.162228	0.00162183
NXPH4	USP38	0.0157739	0.760779
NXPH4	MANEA	0.0469523	0.364569
NXPH4	TMEM39B	0.12452	0.0158359
NXPH4	TM7SF3	-0.0144973	0.779618
NXPH4	LINC02595	-0.00235182	0.963796
NXPH4	AAMP	0.213761	2.99312e-05
NXPH4	PSPC1	0.20044	9.29525e-05
NXPH4	ATP5F1A	0.253975	6.23668e-07
NXPH4	RNASEH1	-0.00843344	0.870699
[truncated: 12,476 more rows]
