# Supplementary material for: Neurexophilin 4 is a prognostic biomarker correlated with immune infiltration in bladder cancer
Source: Bioengineered. 2022 Jun 26;13(5):13986–99. doi: 10.1080/21655979.2022.2085284 (PMC9276049; doi:10.1080/21655979.2022.2085284)
Supplement: Supplemental Material [file KBIE_A_2085284_SM5479.zip › supplementary/Table S5.xls]

## Sheet: Sheet1
Table S5: DEGs related to NXPH4 in TCGA-BLCA.
gene	lowMean	highMean	logFC	pValue	fdr
LINC01756	0.00866695	0.0174914	1.01305	0.00300909	0.027677
AC010275.1	0.350306	0.876709	1.32348	0.00207669	0.0217744
IRX4	0.253254	0.976977	1.94774	3.83337e-09	8.11909e-06
CTSE	33.4172	12.2073	-1.45285	1.13731e-06	0.000271161
HTR1F	0.283691	0.129667	-1.12951	0.00794308	0.0496001
DSC1	0.106325	0.58738	2.46582	9.63426e-05	0.00354595
IGLC6	1.24774	0.535117	-1.2214	0.00731086	0.0473375
HMGN2P38	0.0435705	0.0959538	1.13899	0.0067467	0.0452851
RRAD	23.5737	7.83318	-1.58951	0.00436924	0.0346122
AL390334.1	0.0757543	0.154937	1.03228	0.000414199	0.00838401
AL731563.2	0.0806623	0.297077	1.88087	0.00372365	0.0314781
AC008883.2	0.0286709	0.0967636	1.75488	0.000773056	0.0121529
FETUB	0.0179338	0.0736983	2.03895	0.000156974	0.00470679
AL079305.1	0.0163561	0.0362511	1.1482	0.000170011	0.00497603
NPSR1	0.0253962	0.394553	3.95754	0.00222707	0.0227771
PKP1	17.5286	50.0234	1.5129	0.000376055	0.00792548
ZBP1	1.24579	0.612289	-1.02478	0.00508663	0.0380444
MYO3B-AS1	0.0106515	0.00506031	-1.07376	0.000618066	0.0106981
SPRR2E	6.79429	30.8412	2.18246	0.00792365	0.0495451
DSC2	4.35072	10.4415	1.26301	0.000425734	0.00847032
AC100801.1	0.450427	1.67265	1.89277	0.000634494	0.0108615
SLC47A2	0.0883351	0.698511	2.98322	0.000662619	0.0111544
AC019080.4	0.0680097	0.190853	1.48865	0.00708731	0.0465914
LHFPL1	0.144443	0.300624	1.05746	0.00116385	0.0154857
CDHR1	0.20664	0.42903	1.05396	0.00164472	0.0190073
ONECUT3	0.0134961	0.043204	1.67862	0.00534606	0.0393282
AC034206.1	0.0496427	0.130733	1.39697	0.00770107	0.0486622
AL023754.1	0.0781436	0.197613	1.33848	0.00215162	0.0222003
KCNMB2	0.0439942	0.13635	1.63193	0.0063211	0.0436223
MAFA	0.0598019	0.143921	1.26702	0.00158125	0.0185598
C3orf86	0.17438	0.0870098	-1.00298	0.000928476	0.0135792
EGFR-AS1	0.0925351	0.193153	1.06167	1.76604e-05	0.00121731
AL162385.2	0.0590968	0.11962	1.01731	0.00312271	0.0284191
GATA5	0.698691	0.312065	-1.16281	0.007959	0.0496719
ANGPTL1	1.41469	0.685157	-1.04598	0.000453521	0.00883465
LIN28A	0.0190386	0.4885	4.68136	0.00733601	0.0474367
PLPPR1	0.197646	0.547223	1.46921	0.000522168	0.00957157
ANXA13	0.129528	0.0439252	-1.56014	0.00307834	0.0281667
RAMP1	16.9979	7.96166	-1.09421	0.00166614	0.0191409
NPSR1-AS1	0.0237698	0.0539817	1.18334	0.0044251	0.0348467
FBN3	0.0157545	0.0959551	2.6066	0.00664826	0.044935
MFSD1P1	0.0162449	0.0626406	1.94711	0.00668336	0.0450286
TSPEAR-AS2	0.399094	0.977204	1.29193	0.00071317	0.0116192
NDST4	0.033254	0.210771	2.66408	0.00633235	0.0436353
AC106798.1	0.175543	0.440022	1.32575	0.00203302	0.0215542
TMPRSS11D	0.501583	2.33807	2.22076	0.000333114	0.0074196
FZD9	0.225801	0.56071	1.3122	0.000124607	0.00408887
MAGEA11	0.646726	1.63133	1.33482	0.00531247	0.0391705
TSPEAR-AS1	0.347819	0.766972	1.14084	0.00207475	0.0217639
XPNPEP2	0.603309	0.186037	-1.69731	0.00324323	0.0292019
RASSF9	0.293004	0.636543	1.11934	0.00212999	0.0220848
AC129492.6	0.0932644	0.209704	1.16896	0.000507304	0.00947808
AL645504.1	0.0228967	0.0492286	1.10436	0.00318635	0.0288518
KRT8P17	0.090749	0.027153	-1.74077	0.00547492	0.0399983
AL133372.2	0.0165717	0.0396836	1.25982	0.000121314	0.00401632
AL117329.1	0.156766	0.346254	1.14322	2.89953e-06	0.000456425
LINC00504	0.159026	0.380656	1.25922	0.000206556	0.00562138
CLEC4GP1	0.567048	0.2606	-1.12163	0.00400646	0.0328902
AC009464.1	0.0570197	0.114393	1.00446	0.00160951	0.0187475
NAA11	0.273301	0.770604	1.4955	0.000999428	0.0142405
AOX1	0.841678	0.365093	-1.205	0.00313366	0.0284744
MYOC	0.450815	0.0876072	-2.36341	0.00797532	0.0497347
AC106799.3	0.028237	0.0690442	1.28994	6.85699e-05	0.0028941
KLK14	1.3656	3.40465	1.31798	0.000402002	0.00824636
AL136018.1	0.059689	0.229274	1.94153	0.00151196	0.0181109
GUCY2C	0.690971	0.345302	-1.00076	0.00722128	0.0469686
CDH22	0.00818636	0.0735594	3.16762	0.000540309	0.00983447
AC099520.1	0.0200596	0.0513538	1.35618	0.000239253	0.00608528
MLXIPL	0.383275	0.871619	1.18532	0.000196531	0.00543802
KRT16P2	0.724199	2.31916	1.67915	0.00657888	0.0446345
C10orf67	0.274331	0.135289	-1.01988	0.00687296	0.0457634
CTCFL	0.0105601	0.196351	4.21674	0.0011408	0.0153131
H2AC16	0.313824	0.837669	1.41643	0.00101831	0.0143669
LINC02489	0.233174	0.103874	-1.16657	0.00209528	0.0219004
UMODL1	0.0110717	0.0283723	1.35761	0.00347624	0.0302425
CAPN8	5.74082	2.7116	-1.08211	0.000597106	0.0104675
KLK11	0.953284	3.62674	1.9277	0.00197591	0.0211946
LGALS7B	6.96796	20.2558	1.53953	0.000180271	0.00514819
CD200R1L	0.0362208	0.0994363	1.45695	0.00538454	0.0395185
KRTDAP	27.6953	67.0184	1.27491	0.00270488	0.0257533
LINC01623	0.0127643	0.0458834	1.84586	0.0014249	0.0173895
ZIC5	0.20384	0.452156	1.14939	0.000717105	0.011667
DUTP1	0.0528823	0.113765	1.1052	0.00382733	0.0319947
GAL	1.95659	4.8547	1.31104	0.00184536	0.0203278
RDH12	0.526583	1.16797	1.14927	0.00250146	0.0244665
SPINK5	2.93495	6.5373	1.15536	0.000251764	0.00625999
AC006305.2	0.203028	0.445787	1.13468	0.00179861	0.020026
AL163540.1	0.181027	0.362813	1.00302	0.000494677	0.00932442
TMEM132C	0.128639	0.0626729	-1.03741	0.00341546	0.0299675
H3C12	0.122308	0.367918	1.58886	1.42921e-05	0.00106043
AL023755.1	0.0301901	0.14025	2.21585	0.00401212	0.0328937
FLG	0.0489446	0.457169	3.22351	0.00647935	0.0441909
FGF16	0.0765278	0.0292971	-1.38522	0.00346908	0.0302028
H2BC7	1.25674	2.90147	1.20709	0.00395404	0.0325946
HAS1	1.68522	0.506678	-1.7338	0.00529782	0.0391186
NXPH4	0.580699	9.39291	4.01571	2.38123e-68	5.5478e-64
KRT4	24.5192	52.0224	1.08522	0.00036049	0.00771231
H2BC17	1.12917	2.52459	1.16078	0.00100666	0.0142572
KRT16P6	4.27671	10.2823	1.26559	0.0062697	0.0433833
STXBP5L	0.0402826	0.186469	2.2107	0.0063304	0.0436353
POU4F3	0.0469813	1.17914	4.6495	0.000216506	0.00569587
AC006262.4	0.369578	0.899853	1.28381	0.00159328	0.0186364
RHEX	4.22196	2.03805	-1.05072	0.000926246	0.0135559
H2BC13	0.338077	1.03666	1.61652	0.000660866	0.011141
SH3GL3	0.170865	0.458035	1.4226	0.000248791	0.00621807
KRT16P5	0.193911	0.590017	1.60536	0.00665912	0.0449562
CCL23	0.891371	0.415641	-1.10069	0.00277809	0.0262678
KRT1	3.83444	56.5521	3.88249	0.00035052	0.00755451
SPRR2D	10.3504	23.0563	1.15548	0.00138296	0.0171021
NDUFA4L2	12.5686	56.5567	2.16987	1.42153e-20	1.10396e-16
PTGIS	8.66591	4.13163	-1.06864	0.00572953	0.0411996
HIF1A-AS3	0.251584	0.631048	1.32671	0.00641343	0.0439739
SLC47A1P2	0.029316	0.111054	1.9215	0.00291512	0.0270584
H2BC14	0.219376	0.491792	1.16464	0.00161017	0.0187475
MIR554	0.199678	0.463348	1.21442	0.00453712	0.035448
AC018616.1	0.0917338	0.187475	1.03117	0.000943513	0.0137216
XPOTP1	0.0276238	0.0646942	1.22772	0.000118892	0.00398552
LINC02137	0.0472947	0.103573	1.13089	0.00166871	0.0191609
IGHV3-74	25.9103	10.5233	-1.29994	0.00533	0.0392473
SLC9A3P2	0.210076	0.428708	1.02908	0.00181348	0.0201289
PEX5L	0.0339729	0.0963615	1.50407	0.00788868	0.0493795
WNT3A	0.135658	0.464795	1.77662	3.25966e-06	0.000490742
AC002480.1	0.222278	0.0845781	-1.39401	0.000117619	0.00396569
LYVE1	2.41939	0.97722	-1.30789	0.00402463	0.0329003
DSG4	0.142608	0.305472	1.09899	0.00418696	0.0337283
LRRC9	0.0255445	0.0626055	1.29328	1.31264e-06	0.000291256
AC023034.1	0.0589843	0.244264	2.05004	9.2705e-06	0.000872745
AC011632.1	0.326034	0.844902	1.37376	0.0075461	0.0481933
CYP11A1	2.63703	1.24798	-1.07932	0.00615574	0.0430043
LINC00898	0.0201964	0.0428713	1.08591	0.000383772	0.00802615
NTS	0.990853	13.3097	3.74767	0.00134211	0.0167659
CST2	2.71094	1.12943	-1.26319	0.000906771	0.0134172
LGI3	0.0298701	0.133344	2.15838	3.70539e-05	0.00195157
LINC00392	0.365115	2.12571	2.54152	1.80209e-06	0.000352815
USP32P3	0.114243	0.26085	1.19111	0.00771	0.0486664
PPP2R2C	0.670268	1.42769	1.09087	0.00185983	0.0204395
RAET1L	0.67961	1.7512	1.36557	0.00519564	0.0386241
C16orf89	0.983015	0.430412	-1.19149	0.00164694	0.0190161
AC069503.1	0.0107357	0.0241376	1.16886	4.03064e-06	0.000545964
AL133325.3	0.0177378	0.10255	2.53142	0.000355214	0.00762042
FCF1P1	0.0254988	0.0538318	1.07803	0.00199922	0.0213264
SCARA5	1.14402	0.502773	-1.18613	0.00482782	0.0367114
LINC01395	0.0531154	0.148737	1.48556	5.22004e-06	0.000614225
IL20RB-AS1	0.0546819	0.161307	1.56068	0.000115509	0.00392629
DDX59-AS1	0.195451	0.402378	1.04174	0.000621522	0.0107279
ZNF460	0.372927	0.753649	1.015	7.38364e-05	0.00300741
SLC10A6	0.496561	1.34429	1.43681	0.00430505	0.0343108
EPHA8	0.0174243	0.0816648	2.22861	0.00562322	0.0407116
AL589986.2	0.162129	0.423268	1.38443	1.93898e-05	0.00130232
OTOP2	0.0135944	0.029605	1.12283	0.000200086	0.0054907
LINC01362	0.0189869	0.0510924	1.42811	0.00245076	0.0241531
FP325330.3	0.0145008	0.0317165	1.1291	4.92304e-05	0.00233599
PGC	0.955306	0.352993	-1.43632	0.00403585	0.0329804
AKR1C7P	0.0991621	0.380894	1.94153	0.00528036	0.039067
EFNA2	0.414334	0.888098	1.09993	0.000581493	0.0103102
SPRR2A	14.6234	51.2937	1.8105	0.00517043	0.0384858
TNXB	1.00791	0.404456	-1.31731	0.00125376	0.016165
IL36G	1.54801	3.58255	1.21057	0.00128446	0.0163705
AC021594.1	0.0735259	0.0360024	-1.03016	0.00422725	0.0339492
SOX2	4.43408	10.4585	1.23797	5.22072e-05	0.00244733
SLC30A3	0.108042	0.367376	1.76566	0.00269273	0.0256843
LRRC4	0.350265	0.784133	1.16265	0.0070241	0.0463197
HSPA8P3	0.0206518	0.0453186	1.13384	0.00516551	0.0384821
FAT2	3.62117	7.67267	1.08327	0.00523414	0.0388607
FOXE3	0.0587321	0.126678	1.10895	4.25184e-05	0.00210765
LINC01967	0.118807	0.245854	1.04918	3.36948e-05	0.00182563
SLC6A10P	0.0926508	0.2027	1.12947	0.00205012	0.0216195
SOX11	0.0898069	0.259852	1.53279	0.00170469	0.0194782
MEDAG	5.47342	2.10754	-1.37688	0.00448598	0.0351663
ZIC2	1.09319	2.50162	1.19432	0.00010496	0.00371166
LINC02700	0.105675	0.23348	1.14366	0.000207217	0.00562138
AC105460.2	0.176732	0.385153	1.12387	0.000260854	0.00643457
C11orf86	0.993229	0.421081	-1.23803	0.00642452	0.0440241
H2AC21	0.228523	1.20262	2.39577	0.0021485	0.0221977
ATRNL1	0.050645	0.159028	1.65079	0.00620708	0.0432111
NKX1-2	0.108368	0.510308	2.23543	0.00585072	0.0417233
H3P25	0.0856211	0.1903	1.15224	0.00426362	0.0341587
DMRT2	0.34706	0.879183	1.34098	0.000304065	0.00704186
AC123912.4	0.291373	0.112439	-1.37372	2.38532e-06	0.000411653
COL2A1	0.192465	1.46667	2.92988	0.000109151	0.00380688
ABCA12	0.72169	1.51127	1.06631	0.00368507	0.0312768
ADH7	1.32971	9.26109	2.80007	1.02671e-05	0.000887427
AL021877.2	0.0121035	0.0277548	1.19731	0.0034919	0.0302793
AC010595.1	0.149441	0.300349	1.00707	1.09052e-05	0.000920544
TRPM1	0.00598532	0.0182211	1.60611	0.008034	0.0498751
ATP12A	0.418426	1.03974	1.31318	3.83547e-05	0.00197696
NR1I2	0.117635	0.050085	-1.23187	0.00011624	0.00393627
PTPRZ1	0.468658	2.10823	2.16942	0.00279474	0.0263611
GBP6	1.64226	5.56856	1.76162	0.00076104	0.0120539
LINC01981	0.0134232	0.035121	1.3876	0.000173462	0.00504535
SOD3	22.596	11.1156	-1.02348	0.000856577	0.0130095
ABCA9-AS1	0.0916128	0.199682	1.12408	0.0012943	0.0164398
AC023644.1	0.041685	0.0970927	1.21984	0.000373189	0.00789258
MRLN	0.018034	0.16185	3.16587	0.00152044	0.0181507
ANKRD44-AS1	1.12453	0.349356	-1.68655	2.7416e-06	0.000443568
AC011374.1	0.687248	1.53497	1.15931	0.00289849	0.0269577
ACP3	0.988374	3.95243	1.99961	0.000696558	0.0114769
AL118556.1	0.130068	0.304414	1.22677	0.000713108	0.0116192
AC007993.1	0.182588	0.085638	-1.09227	0.000109077	0.00380688
AADACL2-AS1	0.0944991	0.240325	1.34661	0.0019458	0.0210266
LINC01527	0.180754	0.371097	1.03777	0.00301363	0.0276968
CARD18	0.196353	0.450322	1.19751	0.000347156	0.00754011
AC114316.1	0.0176781	0.0453642	1.35959	6.54026e-05	0.0028301
CCL5	70.8277	26.9616	-1.39341	0.00399263	0.0327883
DSG1	0.901894	4.87881	2.4355	1.53953e-08	1.93394e-05
IRX4-AS1	0.225992	0.643087	1.50874	4.81655e-08	3.76839e-05
TMPRSS11A	0.243984	1.31331	2.42835	0.000249278	0.00621807
KLK12	0.334912	0.871619	1.37992	0.00105269	0.0146589
AC005722.3	0.0253859	0.176692	2.79913	0.00140037	0.0172059
H4C5	1.99396	6.39168	1.68056	0.00183604	0.0202458
EPO	0.13179	0.286014	1.11785	0.000180403	0.00514819
RPS24P12	0.0430821	0.0904881	1.07064	0.00622559	0.0432837
PLA1A	2.44117	1.21682	-1.00446	7.00349e-05	0.00292931
NPM1P21	0.0700691	0.158702	1.17947	0.00290792	0.0270023
CA2	8.02244	22.798	1.5068	0.00371483	0.0314156
SOSTDC1	0.395278	1.93586	2.29204	0.000475459	0.00911731
AC133473.1	0.0514612	0.111115	1.11049	0.00589329	0.0418891
PTCHD3P3	0.0458573	0.103893	1.17987	3.38068e-05	0.00182745
DSG3	7.21332	35.8461	2.31308	0.00227168	0.023089
OTOP3	0.0589752	0.232434	1.97864	3.14043e-07	0.000126148
IGKV2-30	4.3725	1.74001	-1.32936	0.00806792	0.0499668
MAGEA1	1.60457	4.77516	1.57337	0.00107465	0.0147553
LNCAROD	0.284537	0.601304	1.07948	0.00524972	0.0389021
H3C13	0.270777	0.649457	1.26213	0.000280239	0.00676019
RNU6ATAC	0.203277	0.808346	1.99153	0.00753669	0.0481596
TPI1P3	0.0297576	0.0648052	1.12285	0.00150847	0.0180877
TBL1XR1-AS1	0.0554019	0.247708	2.16064	0.00165656	0.0190689
LINGO4	0.0446338	0.0210365	-1.08524	0.000989243	0.0141664
BEST2	0.0526541	0.127708	1.27824	0.0064642	0.0441263
AC023509.2	0.020203	0.0457673	1.17975	0.00538353	0.0395185
IL36B	0.0393549	0.130167	1.72575	0.00411479	0.0334262
SNORA53	0.446521	7.15071	4.00129	0.00620773	0.0432111
AC137834.2	0.0415577	0.126698	1.6082	1.48716e-15	8.66197e-12
AC009271.1	0.211138	0.452597	1.10004	0.000518341	0.00953895
STEAP3-AS1	0.0726694	0.191956	1.40136	0.00024797	0.00621807
CYCSP6	0.669738	1.49575	1.1592	0.000298116	0.00693526
YWHAEP7	0.347589	0.140361	-1.30824	9.18432e-12	4.27953e-08
AL590762.4	0.0474906	0.156715	1.72243	0.00358163	0.0307226
MAGEA5	0.0525497	0.122972	1.22658	0.00782355	0.0490641
TUBB8P11	0.0135158	0.0339318	1.32799	0.000774972	0.0121684
FAM182A	0.0103168	0.0225611	1.12884	0.000686859	0.0114009
AC007347.1	0.0553825	0.149119	1.42897	0.0018926	0.0206737
ACTBP13	0.0140887	0.00672965	-1.06593	0.000180534	0.00514819
ACKR1	11.0792	4.86229	-1.18815	0.00265118	0.0254395
MMP13	7.84338	25.8299	1.71949	0.00103307	0.0144817
SPRR2F	0.783559	3.65303	2.22098	0.0074374	0.0478303
QRFPR	0.117326	0.235857	1.00739	0.0050996	0.038117
TLX1	0.2583	0.620258	1.26382	0.00069583	0.0114769
LINC02006	0.0435017	0.0938998	1.11005	0.000322877	0.00728659
CLDN8	0.951776	2.01269	1.08043	3.70703e-05	0.00195157
MINDY4B	0.0285895	0.0630833	1.14177	0.00132523	0.0166654
CST5	1.36011	0.233312	-2.54339	0.000113322	0.00389544
AP000943.1	0.0778823	0.170091	1.12694	7.20843e-05	0.00298829
AC024581.1	0.116002	0.233547	1.00956	0.0050953	0.038097
SLC35D3	0.0767542	0.470697	2.61648	0.00742809	0.0477933
RNASE10	0.0600683	0.164755	1.45564	0.00742499	0.0477933
DDN	0.155895	0.341717	1.13223	1.7627e-06	0.000351003
BMPR1B	0.279096	0.653537	1.22751	0.00375988	0.0316546
NEUROD2	0.011741	0.045154	1.94329	0.00118396	0.0155753
KLK13	0.501234	2.52376	2.33202	0.00085307	0.0129731
LINC02443	0.0272361	0.0610734	1.16503	0.00483494	0.0367475
PCSK9	0.818228	2.60909	1.67297	4.96988e-06	0.000604368
CYYR1-AS1	0.00635306	0.016223	1.35252	0.00730063	0.0473033
SST	13.2536	1.73574	-2.93277	0.00627661	0.0434182
SERPINB12	0.0549714	0.368085	2.74329	7.45321e-06	0.000769636
RPL7AP65	0.0170459	0.0463702	1.44378	3.11966e-05	0.00173465
IL36RN	0.832134	2.4714	1.57044	0.00133778	0.0167477
ERVW-1	0.0279298	0.209638	2.90802	0.00762561	0.0484542
H2AC4	0.158336	0.796086	2.32993	0.00620364	0.0432085
